# Supplementary material for: Mitochondrial NAD+ Controls Nuclear ARTD1-Induced ADP-Ribosylation
Source: Mol Cell. 2021 Jan 21;81(2):340–354.e5. doi: 10.1016/j.molcel.2020.12.034 (PMC7837215; doi:10.1016/j.molcel.2020.12.034)
Supplement: Table S1. Steady-State U2OS ADP-Ribosylome Identified via Mass Spectrometry, Related to Figure 2 [file mmc2.xlsx]

## Sheet: mod_filtered_20190116_16_DLP143
Supplementary Table 1: Steady-state U2OS ADP-ribosylome Identified via Mass-Spectrometry.
UniProt ID	Gene Name	Description	Peptide Sequence	# PepSeq IDs	ADPr-site on Peptide	ADPr-acceptor site	# PepSeq IDs with ADPr IDs	nsp adjusted probability	initial probability	protein probability	percent coverage	num unique peps	tot indep spectra	n tol termini	Mitochondrial Protein	Uniprot/Mouse MitoCarta2.0 extracted subcellular localization
P49753,Q86TX2	ACOT2,ACOT1	Acyl-coenzyme A thioesterase 2, mitochondrial ,Acyl-coenzyme A thioesterase 1	SEFYANEACKR	1	SEFYANEACK(R)	R	1	0.995	0.9974	0.995	2.6	1	1	2	Yes	Mitochondrion, Cytoplasm
P56134	ATP5MF	ATP synthase subunit f, mitochondrial	ASVGECPAPVPVKDKK	1	ASVG(E)CPAPVPVKDKK	E	1	0.9981	0.999	0.9981	17	1	1	2	Yes	Mitochondrion
P04406	GAPDH	Glyceraldehyde-3-phosphate dehydrogenase	IISNASCTTNCLAPLAK	2	II(S)NASCTTNCLAPLAK	S	1	0.9977	0.9923	1	21.2	4	4	2	Yes	Cytoplasm, Nucleus, Cytoskeleton, Mitochondrion
P04406	GAPDH	Glyceraldehyde-3-phosphate dehydrogenase	IISNASCTTNCLAPLAK	2	IISNAS(C)TTNCLAPLAK	C	1	0.9998	0.9976	1	15.8	3	3	2	Yes	Cytoplasm, Nucleus, Cytoskeleton, Mitochondrion
O94826	TOMM70	Mitochondrial import receptor subunit TOM70	ASPAPGSGHPEGPGAHLDMNSLDR	1	A(S)PAPGSGHPEGPGAHLDMNSLDR	S	1	0.9981	0.999	0.9981	3.9	1	1	2	Yes	Mitochondrion
Q9NRI5	DISC1	Disrupted in schizophrenia 1 protein	EAESHCQSPQEMGAK	2	(E)AESHCQSPQEMGAK	E	1	0.9898	0.9945	0.9898	1.8	1	1	2	Yes	Cytoplasm, Cytoskeleton, Mitochondrion, Microtubule organizing center, Centrosome
Q9NRI5	DISC1	Disrupted in schizophrenia 1 protein	EAESHCQSPQEMGAK	2	EAESHCQSPQ(E)MGAK	E	1	0.9572	0.9772	0.9572	1.8	1	1	2	Yes	Cytoplasm, Cytoskeleton, Mitochondrion, Microtubule organizing center, Centrosome
Q15018	ABRAXAS2	BRISC complex subunit Abraxas 2	STLGDAEASDPPPPYSDFHPNNQESTLSHSR	1	STLGDAEAS(D)PPPPYSDFHPNNQESTLSHSR	D	1	0.9968	0.9893	1	10.6	2	3	2	No	Cytoplasm, Nucleus, Cytoskeleton, Spindle pole
Q15018	ABRAXAS2	BRISC complex subunit Abraxas 2	DSRPMAHPDEDPR	2	DSRPMAHPDEDP(R)	R	1	0.9996	0.9988	1	10.6	2	3	2	No	Cytoplasm, Nucleus, Cytoskeleton, Spindle pole
Q15018	ABRAXAS2	BRISC complex subunit Abraxas 2	DSRPMAHPDEDPR	2	DSRPMA(H)PDEDPR	H	1	0.9668	0.9824	0.9668	3.1	1	1	2	No	Cytoplasm, Nucleus, Cytoskeleton, Spindle pole
Q53H80	AKIRIN2	Akirin-2	ACGATLKR	1	A(C)GATLKR	C	1	0.9922	0.9958	0.9862	3.9	1	2	2	No	Nucleus
P02768	ALB	Serum albumin	CCTESLVNR	1	(C)CTESLVNR	C	1	0.9982	0.9946	0.9988	3.4	2	2	2	No	Secreted
Q9Y2J4	AMOTL2	Angiomotin-like protein 2	LCPQPSKGEELPTYEEAK	1	L(C)PQPSKGEELPTYEEAK	C	1	0.9997	0.999	1	5.1	2	2	2	No	Recycling endosome
Q9Y2J4	AMOTL2	Angiomotin-like protein 2	QEPQGQEHQGGENHLAENTLYR	1	Q(E)PQGQEHQGGENHLAENTLYR	E	1	0.9911	0.9704	1	5.1	2	2	2	No	Recycling endosome
Q6NXT1	ANKRD54	Ankyrin repeat domain-containing protein 54	SKLNILQEGHAQCLEAVR	3	SKLNILQEGHAQ(C)LEAVR	C	3	0.987	0.993	0.987	6	1	1	2	No	Nucleus, Cytoplasm
Q6NXT1	ANKRD54	Ankyrin repeat domain-containing protein 54	SKLNILQEGHAQCLEAVR	3	SKLNILQEGHAQ(C)LEAVR	C	3	0.9999	0.999	1	6	2	2	2	No	Nucleus, Cytoplasm
Q6NXT1	ANKRD54	Ankyrin repeat domain-containing protein 54	SKLNILQEGHAQCLEAVR	3	SKLNILQEGHAQ(C)LEAVR	C	3	0.9985	0.9809	1	6	2	2	2	No	Nucleus, Cytoplasm
A6NMY6,P07355	ANXA2P2,ANXA2	Putative annexin A2-like protein,Annexin A2	STVHEILCK	1	STVHEIL(C)K	C	1	0.9979	0.9989	0.9979	2.7	1	1	2	No	Secreted, Extracellular space,Extracellular matrix, Basement membrane, Melanosome
Q7Z6K5	ARPIN	Arpin	HSILDTHGR	3	(H)SILDTHGR	H	1	0.9997	0.999	1	4.4	4	6	2	No	Cell projection, Lamellipodium
Q7Z6K5	ARPIN	Arpin	HSILDTHGRK	4	(H)SILDTHGRK	H	2	0.9997	0.999	1	4.4	4	6	2	No	Cell projection, Lamellipodium
Q7Z6K5	ARPIN	Arpin	HSILDTHGRK	4	(H)SILDTHGRK	H	2	0.9996	0.9987	1	4.4	4	6	2	No	Cell projection, Lamellipodium
Q7Z6K5	ARPIN	Arpin	HSILDTHGR	3	HSILD(T)HGR	T	2	0.996	0.9866	1	4.4	4	6	2	No	Cell projection, Lamellipodium
Q7Z6K5	ARPIN	Arpin	HSILDTHGR	3	HSILD(T)HGR	T	2	0.9999	0.999	1	4.4	3	5	2	No	Cell projection, Lamellipodium
Q7Z6K5	ARPIN	Arpin	HSILDTHGRK	4	HSILD(T)HGRK	T	2	0.9999	0.999	1	4.4	3	5	2	No	Cell projection, Lamellipodium
Q7Z6K5	ARPIN	Arpin	HSILDTHGRK	4	HSILD(T)HGRK	T	2	0.9999	0.999	1	4.4	3	5	2	No	Cell projection, Lamellipodium
O00244	ATOX1	Copper transport protein ATOX1	PKHEFSVDMTCGGCAEAVSR	1	PKHEF(S)VDMTCGGCAEAVSR	S	1	0.9912	0.9953	0.9912	29.4	1	1	2	No	Cytoplasm
Q14692	BMS1	Ribosome biogenesis protein BMS1 homolog	HKADSLDCSR	2	(H)KADSLDCSR	H	1	0.9991	0.9969	1	2.1	2	2	2	No	Nucleus, Nucleolus
Q14692	BMS1	Ribosome biogenesis protein BMS1 homolog	HKADSLDCSR	2	HKADSLD(C)SR	C	1	0.9981	0.999	0.9981	0.8	1	1	2	No	Nucleus, Nucleolus
Q86Y37	CACUL1	CDK2-associated and cullin domain-containing protein 1	SCDAAAAVAK	1	(S)CDAAAAVAK	S	1	0.9981	0.999	0.9981	2.7	1	1	2	No	Nucleus
Q16630	CPSF6	Cleavage and polyadenylation specificity factor subunit 6	VLISSLQDCLHGIESK	2	VLI(S)SLQDCLHGIESK	S	1	0.9981	0.999	0.9981	2.9	1	1	2	No	Nucleus, Nucleoplasm, Nuclear speckle, Cytoplasm
Q16630	CPSF6	Cleavage and polyadenylation specificity factor subunit 6	VLISSLQDCLHGIESK	2	VLISSLQDCL(H)GIESK	H	1	0.9966	0.9982	0.9966	2.9	1	1	2	No	Nucleus, Nucleoplasm, Nuclear speckle, Cytoplasm
P52943	CRIP2	Cysteine-rich protein 2	TLTPGGHAEHDGKPF	2	(T)LTPGGHAEHDGKPF	T	1	0.9997	0.999	1	20.7	2	2	1	No	Nucleus, Nucleolus, Cytoplasm
P52943	CRIP2	Cysteine-rich protein 2	TLTPGGHAEHDGQPYCHKPCYGILFGPK	1	(T)LTPGGHAEHDGQPYCHKPCYGILFGPK	T	1	0.9948	0.9826	1	20.7	2	2	2	No	Nucleus, Nucleolus, Cytoplasm
P52943	CRIP2	Cysteine-rich protein 2	TLTPGGHAEHDGKPF	2	TLTPGGHAE(H)DGKPF	H	1	0.9981	0.999	0.9981	7.2	1	1	1	No	Nucleus, Nucleolus, Cytoplasm
Q14247	CTTN	Src substrate cortactin	LSKHCSQVDSVR	1	L(S)KHCSQVDSVR	S	1	0.9981	0.999	0.9981	2.2	1	1	2	No	Cytoplasm, Cytoskeleton, Cell projection, Lamellipodium, Ruffle, Dendrite , Cell membrane, Podosome, Cell junction, Focal adhesion, Membrane, Clathrin-coated pit, Cell cortex
Q86X51	CXorf67	Uncharacterized protein CXorf67	GCTAQPGPAFPHR	1	G(C)TAQPGPAFPHR	C	1	0.9884	0.9939	0.9884	2.6	1	1	2	No	Nucleus
Q86XP3	DDX42	ATP-dependent RNA helicase DDX42	SHFVAASLSNQK	1	S(H)FVAASLSNQK	H	1	0.9981	0.999	0.9981	1.3	1	1	2	No	Cytoplasm, Nuclear speckle, Nucleus, Cajal body
O43143	DHX15	Pre-mRNA-splicing factor ATP-dependent RNA helicase DHX15	HRLDLGEDYPSGK	2	HRLDLGED(Y)PSGK	Y	1	0.8936	0.9403	0.8936	1.6	1	1	2	No	Nucleus, Nucleolus
O43143	DHX15	Pre-mRNA-splicing factor ATP-dependent RNA helicase DHX15	HRLDLGEDYPSGK	2	(H)RLDLGEDYPSGK	H	1	0.9981	0.999	0.9981	1.6	1	1	2	No	Nucleus, Nucleolus
Q8TDB6	DTX3L	E3 ubiquitin-protein ligase DTX3L	DSCISPSEPETK	1	D(S)CISPSEPETK	S	1	0.9868	0.9929	0.9868	1.6	1	1	2	No	Cytoplasm, Nucleus, Early endosome membrane, Lysosome membrane
Q8N9N8	EIF1AD	Probable RNA-binding protein EIF1AD	AEISFVLCKDHVR	2	A(E)ISFVLCKDHVR	E	1	0.9922	0.9958	0.9922	7.9	1	1	2	No	Nucleus
Q8N9N8	EIF1AD	Probable RNA-binding protein EIF1AD	AEISFVLCKDHVR	2	AEISFVL(C)KDHVR	C	1	0.923	0.9583	0.923	7.9	1	1	2	No	Nucleus
P41212	ETV6	Transcription factor ETV6	TPRPSVDNVHHNPPTIELLHR	1	TPRPSVDNVH(H)NPPTIELLHR	H	1	0.9719	0.9848	0.9719	4.6	1	1	2	No	Nucleus
Q9BPY3	FAM118B	Protein FAM118B	NLVHVAHDLIQK	2	NLVHVAHDLIQ(K)	K	1	0.9997	0.999	1	11.7	4	4	2	No	Nucleus, Cajal body
Q9BPY3	FAM118B	Protein FAM118B	KLSVLHIHGVYTNPSGIVLHPAGYQNVLR	3	KLSVLHIHGVYTNP(S)GIVLHPAGYQNVLR	S	1	0.9853	0.9518	1	11.7	4	4	2	No	Nucleus, Cajal body
Q9BPY3	FAM118B	Protein FAM118B	LSVLHIHGVYTNPSGIVLHPAGYQNVLR	2	LSVLHIHGVY(T)NPSGIVLHPAGYQNVLR	T	1	0.9956	0.9851	1	11.7	4	4	2	No	Nucleus, Cajal body
Q9BPY3	FAM118B	Protein FAM118B	KLSVLHIHGVYTNPSGIVLHPAGYQNVLR	3	KLSVLHIHGVY(T)NPSGIVLHPAGYQNVLR	T	1	0.985	0.9509	1	11.7	4	4	2	No	Nucleus, Cajal body
Q9BPY3	FAM118B	Protein FAM118B	NLVHVAHDLIQK	2	NLVHVA(H)DLIQK	H	1	0.9999	0.9989	1	11.7	3	4	2	No	Nucleus, Cajal body
Q9BPY3	FAM118B	Protein FAM118B	LSVLHIHGVYTNPSGIVLHPAGYQNVLR	2	LSVLHIHGVYTNPSGIVL(H)PAGYQNVLR	H	1	0.9997	0.9962	1	11.7	3	4	2	No	Nucleus, Cajal body
Q9BPY3	FAM118B	Protein FAM118B	KLSVLHIHGVYTNPSGIVLHPAGYQNVLR	3	KLSVLHIHGVYTNPSGIVL(H)PAGYQNVLR	H	1	0.9994	0.9922	1	11.7	3	4	2	No	Nucleus, Cajal body
P21333	FLNA	Filamin-A	ATCAPQHGAPGPGPADASK	1	AT(C)APQHGAPGPGPADASK	C	1	0.9997	0.999	1	3.2	5	5	2	No	Cytoplasm, Cell cortex, Cytoskeleton, Perikaryon, Cell projection, Growth cone
Q14376	GALE	UDP-glucose 4-epimerase	YFNPTGAHASGCIGEDPQGIPNNLMPYVSQVAIGR	4	YFNPTGAHASGCIGE(D)PQGIPNNLMPYVSQVAIGR	D	1	0.9959	0.9861	1	10.1	3	4	2	No	Cytoplasm
Q14376	GALE	UDP-glucose 4-epimerase	YFNPTGAHASGCIGEDPQGIPNNLMPYVSQVAIGR	4	YFNP(T)GAHASGCIGEDPQGIPNNLMPYVSQVAIGR	T	1	0.9845	0.9495	1	10.1	3	4	2	No	Cytoplasm
Q14376	GALE	UDP-glucose 4-epimerase	YFNPTGAHASGCIGEDPQGIPNNLMPYVSQVAIGR	4	(Y)FNPTGAHASGCIGEDPQGIPNNLMPYVSQVAIGR	Y	2	0.9576	0.8699	1	10.1	3	4	2	No	Cytoplasm
Q14376	GALE	UDP-glucose 4-epimerase	YFNPTGAHASGCIGEDPQGIPNNLMPYVSQVAIGR	4	(Y)FNPTGAHASGCIGEDPQGIPNNLMPYVSQVAIGR	Y	2	0.9997	0.9963	1	10.3	2	3	2	No	Cytoplasm
Q14376	GALE	UDP-glucose 4-epimerase	YFNPTGAHASGCIGEDPQGIPNNLMPYVSQVAIGRR	1	(Y)FNPTGAHASGCIGEDPQGIPNNLMPYVSQVAIGRR	Y	1	0.9996	0.9954	1	10.3	2	3	2	No	Cytoplasm
O60547	GMDS	GDP-mannose 4,6 dehydratase	AHAPARCPSAR	1	AHAPARCPSA(R)	R	1	0.9076	0.9496	0.9076	3	1	1	2	No	Cytoplasm, Extracellular exosome
Q9NW75	GPATCH2	G patch domain-containing protein 2	SISCPLKR	1	(S)ISCPLKR	S	1	0.9879	0.9935	0.9879	1.5	1	1	2	No	Nucleus, Nucleolus, Nucleus speckle
P0C0S5,Q71UI9	H2AFZ,H2AFV	Histone H2A.Z,Histone H2A.V	ATIAGGGVIPHIHK	1	A(T)IAGGGVIPHIHK	T	1	0.9968	0.9983	0.9968	10.9	1	1	2	No	Nucleus, Chromosome
P84243	H3F3A	Histone H3.3	SAPSTGGVK	1	(S)APSTGGVK	S	1	0.9979	0.9989	0.9979	6.6	1	1	2	No	Nucleus, Chromosome
P0DPK5	H3F3x	Putative histone H3.X	RASPTGGIKKPHR	1	RA(S)PTGGIKKPHR	S	1	0.4752	0.6292	0.4752	8.8	1	1	2	No	Nucleus, Chromosome
P68431,Q16695,Q71DI3	HIST1H3A,HIST3H3,HIST2H3A	Histone H3.1,Histone H3.1t,,Histone H3.2	KSAPATGGVK	3	K(S)APATGGVK	S	1	0.9999	0.999	1	10.3	3	3	2	No	Nucleus, Chromosome
P68431,Q16695,Q71DI3	HIST1H3A,HIST3H3,HIST2H3A	Histone H3.1,Histone H3.1t,,Histone H3.2	SAPATGGVKKPHR	3	(S)APATGGVKKPHR	S	2	0.9991	0.9891	1	10.3	3	3	2	No	Nucleus, Chromosome
P68431,Q16695,Q71DI3	HIST1H3A,HIST3H3,HIST2H3A	Histone H3.1,Histone H3.1t,,Histone H3.2	SAPATGGVKKPHR	3	SAPA(T)GGVKKPHR	T	1	0.9979	0.974	1	10.3	3	3	2	No	Nucleus, Chromosome
P68431,Q16695Q71DI3	HIST1H3A,HIST3H3,HIST2H3A	Histone H3.1,Histone H3.1t,Histone H3.2	KSAPATGGVK	3	(K)SAPATGGVK	K	2	0.9997	0.999	1	10.3	4	6	2	No	Nucleus, Chromosome
P68431,Q16695Q71DI3	HIST1H3A,HIST3H3,HIST2H3A	Histone H3.1,Histone H3.1t,Histone H3.2	KSAPATGGVK	3	(K)SAPATGGVK	K	2	0.9997	0.999	1	10.3	4	6	2	No	Nucleus, Chromosome
P68431,Q16695Q71DI3	HIST1H3A,HIST3H3,HIST2H3A	Histone H3.1,Histone H3.1t,Histone H3.2	SAPATGGVK	1	(S)APATGGVK	S	1	0.9997	0.999	1	10.3	4	6	2	No	Nucleus, Chromosome
P68431,Q16695Q71DI3	HIST1H3A,HIST3H3,HIST2H3A	Histone H3.1,Histone H3.1t,Histone H3.2	SAPATGGVKKPHR	3	(S)APATGGVKKPHR	S	2	0.9997	0.999	1	10.3	4	6	2	No	Nucleus, Chromosome
P17096	HMGA1	High mobility group protein HMG-I/HMG-Y	SSQPLASKQEK	2	S(S)QPLASKQEK	S	1	0.9997	0.999	1	33.6	3	3	2	No	Nucleus, Chromosome
P17096	HMGA1	High mobility group protein HMG-I/HMG-Y	SSQPLASK	1	S(S)QPLASK	S	1	0.9961	0.9868	1	33.6	3	3	2	No	Nucleus, Chromosome
P17096	HMGA1	High mobility group protein HMG-I/HMG-Y	SSQPLASKQEK	2	(S)SQPLASKQEK	S	1	0.9981	0.999	0.9981	10.3	1	1	2	No	Nucleus, Chromosome
P09429	HMGB1	High mobility group protein B1	IKGEHPGLSIGDVAKK	2	I(K)GEHPGLSIGDVAKK	K	2	0.9997	0.999	1	23.3	5	5	2	No	Nucleus, Chromosome, Cytoplasm, Secreted , Cell membrane, Endosome, Endoplasmic reticulum-Golgi intermediate compartment
P09429	HMGB1	High mobility group protein B1	IKGEHPGLSIGDVAK	2	I(K)GEHPGLSIGDVAK	K	1	0.9897	0.9661	1	23.3	5	5	2	No	Nucleus, Chromosome, Cytoplasm, Secreted , Cell membrane, Endosome, Endoplasmic reticulum-Golgi intermediate compartment
P09429	HMGB1	High mobility group protein B1	IKGEHPGLSIGDVAK	2	IKGE(H)PGLSIGDVAK	H	1	0.9999	0.999	1	23.3	5	5	2	No	Nucleus, Chromosome, Cytoplasm, Secreted , Cell membrane, Endosome, Endoplasmic reticulum-Golgi intermediate compartment
P09429	HMGB1	High mobility group protein B1	IKGEHPGLSIGDVAKK	2	I(K)GEHPGLSIGDVAKK	K	2	0.9999	0.999	1	23.3	5	5	2	No	Nucleus, Chromosome, Cytoplasm, Secreted , Cell membrane, Endosome, Endoplasmic reticulum-Golgi intermediate compartment
Q13151	HNRNPA0	Heterogeneous nuclear ribonucleoprotein A0	SGGGGGGGGSSWGGR	1	(S)GGGGGGGGSSWGGR	S	1	0.9981	0.999	0.9981	4.9	1	1	2	No	Nucleus
P09651	HNRNPA1	Heterogeneous nuclear ribonucleoprotein A1	SKSESPKEPEQLR	1	SKS(E)SPKEPEQLR	E	1	0.9997	0.9989	1	12.9	5	5	2	No	Nucleus, Cytoplasm
P09651	HNRNPA1	Heterogeneous nuclear ribonucleoprotein A1	SSGPYGGGGQYFAKPR	1	(S)SGPYGGGGQYFAKPR	S	1	0.9997	0.999	1	12.9	5	5	2	No	Nucleus, Cytoplasm
P09651	HNRNPA1	Heterogeneous nuclear ribonucleoprotein A1	NQGGYGGSSSSSSYGSGR	2	NQGG(Y)GGSSSSSSYGSGR	Y	2	0.9997	0.999	1	12.9	5	5	2	No	Nucleus, Cytoplasm
P09651	HNRNPA1	Heterogeneous nuclear ribonucleoprotein A1	NQGGYGGSSSSSSYGSGR	2	NQGG(Y)GGSSSSSSYGSGR	Y	2	0.9983	0.9944	1	12.9	5	5	2	No	Nucleus, Cytoplasm
P22626	HNRNPA2B1	Heterogeneous nuclear ribonucleoproteins A2/B1	SGNFGGSR	1	(S)GNFGGSR	S	1	0.9997	0.9989	1	8.5	3	4	2	No	Nucleus, Nucleoplasm, Cytoplasm, Cytoplasmic granule, Secreted, Extracellular exosome
P14866	HNRNPL	Heterogeneous nuclear ribonucleoprotein L	LCFSTAQHAS	1	L(C)FSTAQHAS	C	1	0.9956	0.9854	1	9.8	4	5	2	No	Nucleus, Nucleoplasm, Cytoplasm
Q00839	HNRNPU	Heterogeneous nuclear ribonucleoprotein U	NQSQGYNQWQQGQFWGQKPWSQHYHQGYY	1	NQSQG(Y)NQWQQGQFWGQKPWSQHYHQGYY	Y	1	0.9997	0.999	1	3.5	2	2	2	No	Nucleus, Nucleus matrix, Nucleus speckle, Cytoplasm, Cytoskeleton, Microtubule organizing center, Centrosome, Chromosome, Centromere, Kinetochore, Spindle pole, Cell surface, Cytoplasmic granule
Q00839	HNRNPU	Heterogeneous nuclear ribonucleoprotein U	SQHYHQGYY	1	SQHYHQGY(Y)	Y	1	0.8689	0.6621	1	3.5	2	2	1	No	Nucleus, Nucleus matrix, Nucleus speckle, Cytoplasm, Cytoskeleton, Microtubule organizing center, Centrosome, Chromosome, Centromere, Kinetochore, Spindle pole, Cell surface, Cytoplasmic granule
P35568	IRS1	Insulin receptor substrate 1	CPSQLQPAPR	1	(C)PSQLQPAPR	C	1	0.9981	0.999	0.9981	0.8	1	1	2	No	Nucleus, Nucleoplasm, Cytoplasm, Caveola, Plasma membrane
Q9UK76	JPT1	Jupiter microtubule associated homolog 1	SSGGREDLESSGLQR	1	SSGG(R)EDLESSGLQR	R	1	0.9974	0.9986	0.9974	9.7	1	1	2	No	Nucleus, Cytoplasm
Q96J84	KIRREL1	Kin of IRRE-like protein 1	CDTIDTR	1	(C)DTIDTR	C	1	0.9979	0.9989	0.9979	0.9	1	1	2	No	Cell membrane
P09382	LGALS1	Galectin-1	DSNNLCLHFNPR	3	(D)SNNLCLHFNPR	D	1	0.9997	0.999	1	16.3	3	3	2	No	Secreted, Extracellular space, Extracellular matrix
P09382	LGALS1	Galectin-1	DSNNLCLHFNPR	3	D(S)NNLCLHFNPR	S	1	0.9981	0.9936	1	16.3	3	3	2	No	Secreted, Extracellular space, Extracellular matrix
P09382	LGALS1	Galectin-1	DSNNLCLHFNPR	3	DSNNLCL(H)FNPR	H	1	0.9999	0.999	1	16.3	2	2	2	No	Secreted, Extracellular space, Extracellular matrix
P02545	LMNA	Prelamin-A/C	SGAQASSTPLSPTR	1	SGAQA(S)STPLSPTR	S	1	0.9964	0.988	1	3.8	2	2	2	No	Nucleus, Nucleus envelope, Nuclear lamina, Nucleoplasm, Nucleus speckle
Q93052	LPP	Lipoma-preferred partner	KTYITDPVSAPCAPPLQPK	1	KTYITDPVSAP(C)APPLQPK	C	1	0.9437	0.9691	0.9437	3.1	1	1	2	No	Nucleus, Cytoplasm, Cell junction, Cell membrane
O15479	MAGEB2	Melanoma-associated antigen B2	VNGTTPCAFPTHYEEALKDEEK	2	VNGTTP(C)AFPTHYEEALKDEEK	C	1	0.9997	0.999	1	6.9	2	2	2	No	Cytoplasm
O15479	MAGEB2	Melanoma-associated antigen B2	VNGTTPCAFPTHYEEALKDEEK	2	VNG(T)TPCAFPTHYEEALKDEEK	T	1	0.9594	0.8749	1	6.9	2	2	2	No	Cytoplasm
Q13613	MTMR1	Myotubularin-related protein 1	QPSVETLDSPTGSHVEWCK	2	QPSV(E)TLDSPTGSHVEWCK	E	1	0.9981	0.999	0.9981	2.9	1	1	2	No	Cytoplasm, Cell membrane
Q13613	MTMR1	Myotubularin-related protein 1	QPSVETLDSPTGSHVEWCK	2	QPSVETLDSPTGS(H)VEWCK	H	1	0.988	0.9937	0.988	2.9	1	1	2	No	Cytoplasm, Cell membrane
P49321	NASP	Nuclear autoantigenic sperm protein	KPTDGASSSNCVTDISHLVR	3	KPTDGASSSN(C)VTDISHLVR	C	1	0.9992	0.9973	1	2.5	2	2	2	No	Nucleus
P49321	NASP	Nuclear autoantigenic sperm protein	KPTDGASSSNCVTDISHLVR	3	KPTDGA(S)SSNCVTDISHLVR	S	1	0.9967	0.9889	1	2.5	2	2	2	No	Nucleus
P49321	NASP	Nuclear autoantigenic sperm protein	KPTDGASSSNCVTDISHLVR	3	KPTDGASSSNCV(T)DISHLVR	T	1	0.9895	0.9945	0.9895	2.5	1	1	2	No	Nucleus
Q15021	NCAPD2	Condensin complex subunit 1	VACCPLER	1	VAC(C)PLER	C	1	0.9763	0.9872	0.9763	0.6	1	1	2	No	Nucleus, Chromosome, Cytoplasm
P08651	NFIC	Nuclear factor 1 C-type	AAQCGHPVLCVQPHHIGVAVK	2	AAQCG(H)PVLCVQPHHIGVAVK	H	2	0.9981	0.999	0.9981	4.1	1	2	2	No	Nucleus
P08651	NFIC	Nuclear factor 1 C-type	AAQCGHPVLCVQPHHIGVAVK	2	AAQCG(H)PVLCVQPHHIGVAVK	H	2	0.9981	0.999	0.9981	4.1	1	2	2	No	Nucleus
Q14978	NOLC1	Nucleolar and coiled-body phosphoprotein 1	SLGTQPPKK	1	(S)LGTQPPKK	S	1	0.9973	0.9986	0.9973	1.3	1	1	2	No	Nucleus, Nucleolus, Cytoplasm
P46087	NOP2	Probable 28S rRNA (cytosine(4447)-C(5))-methyltransferase	VLLDAPCSGTGVISKDPAVK	2	VLL(D)APCSGTGVISKDPAVK	D	1	0.9981	0.999	0.9981	2.5	1	1	2	No	Nucleus, Nucleolus
P46087	NOP2	Probable 28S rRNA (cytosine(4447)-C(5))-methyltransferase	VLLDAPCSGTGVISKDPAVK	2	VLLDAPC(S)GTGVISKDPAVK	S	1	0.8693	0.9274	0.8693	2.5	1	1	2	No	Nucleus, Nucleolus
P06748	NPM1	Nucleophosmin	SAPGGGSKVPQKK	2	(S)APGGGSKVPQKK	S	2	0.9997	0.999	1	7.1	4	4	2	No	Nucleus, Nucleolus, Cytoplasm, Cytoskeleton, Microtubule organizing center, Centrosome
P06748	NPM1	Nucleophosmin	SAPGGGSKVPQK	2	(S)APGGGSKVPQK	S	2	0.9995	0.9982	1	7.1	4	4	2	No	Nucleus, Nucleolus, Cytoplasm, Cytoskeleton, Microtubule organizing center, Centrosome
P06748	NPM1	Nucleophosmin	SKGQESFK	3	(S)KGQESFK	S	3	0.9995	0.9984	1	7.1	4	4	2	No	Nucleus, Nucleolus, Cytoplasm, Cytoskeleton, Microtubule organizing center, Centrosome
P06748	NPM1	Nucleophosmin	SKGQESFK	3	(S)KGQESFK	S	3	0.9934	0.9779	1	7.1	4	4	2	No	Nucleus, Nucleolus, Cytoplasm, Cytoskeleton, Microtubule organizing center, Centrosome
P06748	NPM1	Nucleophosmin	LLSISGK	1	LLSI(S)GK	S	1	0.9999	0.9982	1	12.6	6	6	2	No	Nucleus, Nucleolus, Cytoplasm, Cytoskeleton, Microtubule organizing center, Centrosome
P06748	NPM1	Nucleophosmin	LLSISGKR	1	LLSI(S)GKR	S	1	0.9999	0.999	1	12.6	6	6	2	No	Nucleus, Nucleolus, Cytoplasm, Cytoskeleton, Microtubule organizing center, Centrosome
P06748	NPM1	Nucleophosmin	SAPGGGSKVPQK	2	(S)APGGGSKVPQK	S	2	0.9999	0.999	1	12.6	6	6	2	No	Nucleus, Nucleolus, Cytoplasm, Cytoskeleton, Microtubule organizing center, Centrosome
P06748	NPM1	Nucleophosmin	SAPGGGSKVPQKK	2	(S)APGGGSKVPQKK	S	2	0.9999	0.9989	1	12.6	6	6	2	No	Nucleus, Nucleolus, Cytoplasm, Cytoskeleton, Microtubule organizing center, Centrosome
P06748	NPM1	Nucleophosmin	SKGQESFK	3	(S)KGQESFK	S	3	0.9999	0.999	1	12.6	6	6	2	No	Nucleus, Nucleolus, Cytoplasm, Cytoskeleton, Microtubule organizing center, Centrosome
P06748	NPM1	Nucleophosmin	SIRDTPAK	1	(S)IRDTPAK	S	1	0.9994	0.9918	1	12.6	6	6	2	No	Nucleus, Nucleolus, Cytoplasm, Cytoskeleton, Microtubule organizing center, Centrosome
Q15738	NSDHL	Sterol-4-alpha-carboxylate 3-dehydrogenase, decarboxylating	GVNTVFHCASPPPSSNNK	1	GVN(T)VFHCASPPPSSNNK	T	1	0.9981	0.999	0.9981	4.8	1	1	2	No	Endoplasmic reticulum membrane, Lipid droplet
P49790	NUP153	Nuclear pore complex protein Nup153	CQPVFSFGNSEQTKDENSSK	2	(C)QPVFSFGNSEQTKDENSSK	C	2	0.9996	0.9986	1	1.9	2	4	2	No	Nucleus, Nuclear membrane, Nuclear pore complex
P49790	NUP153	Nuclear pore complex protein Nup153	KADNEEPKCQPVFSFGNSEQTKDENSSK	1	KADNEEPK(C)QPVFSFGNSEQTKDENSSK	C	1	0.9889	0.9633	1	1.9	2	4	2	No	Nucleus, Nuclear membrane, Nuclear pore complex
P49790	NUP153	Nuclear pore complex protein Nup153	CQPVFSFGNSEQTKDENSSK	2	(C)QPVFSFGNSEQTKDENSSK	C	2	0.9737	0.9861	0.9737	1.4	1	1	2	No	Nucleus, Nuclear membrane, Nuclear pore complex
P09874	PARP1	Poly [ADP-ribose] polymerase 1	EEGINKSEK	2	E(E)GINKSEK	E	1	0.9999	0.9988	1	4.4	18	25	2	No	Nucleus, Nucleolus, Chromosome
P09874	PARP1	Poly [ADP-ribose] polymerase 1	EEGINKSEKR	2	E(E)GINKSEKR	E	1	0.9999	0.999	1	4.4	18	25	2	No	Nucleus, Nucleolus, Chromosome
P09874	PARP1	Poly [ADP-ribose] polymerase 1	SKGQVKEEGINK	3	S(K)GQVKEEGINK	K	1	0.9999	0.999	1	4.4	18	25	2	No	Nucleus, Nucleolus, Chromosome
P09874	PARP1	Poly [ADP-ribose] polymerase 1	SKGQVKEEGINKSEK	5	S(K)GQVKEEGINKSEK	K	1	0.9999	0.999	1	4.4	18	25	2	No	Nucleus, Nucleolus, Chromosome
P09874	PARP1	Poly [ADP-ribose] polymerase 1	SKGQVKEEGINKSEKR	5	S(K)GQVKEEGINKSEKR	K	3	0.9999	0.999	1	4.4	18	25	2	No	Nucleus, Nucleolus, Chromosome
P09874	PARP1	Poly [ADP-ribose] polymerase 1	SKGQVKEEGINKSEKR	5	S(K)GQVKEEGINKSEKR	K	3	0.9999	0.999	1	4.4	18	25	2	No	Nucleus, Nucleolus, Chromosome
P09874	PARP1	Poly [ADP-ribose] polymerase 1	GKSGAALSK	3	G(K)SGAALSK	K	1	0.9998	0.9983	1	4.4	18	25	2	No	Nucleus, Nucleolus, Chromosome
P09874	PARP1	Poly [ADP-ribose] polymerase 1	GKSGAALSKK	3	G(K)SGAALSKK	K	1	0.9996	0.9957	1	4.4	18	25	2	No	Nucleus, Nucleolus, Chromosome
P09874	PARP1	Poly [ADP-ribose] polymerase 1	SGAALSK	3	SGAALS(K)	K	1	0.9991	0.9902	1	4.4	18	25	2	No	Nucleus, Nucleolus, Chromosome
P09874	PARP1	Poly [ADP-ribose] polymerase 1	GKSGAALSK	3	GK(S)GAALSK	S	2	0.9999	0.9989	1	4.4	18	25	2	No	Nucleus, Nucleolus, Chromosome
P09874	PARP1	Poly [ADP-ribose] polymerase 1	SKGQVKEEGINK	3	(S)KGQVKEEGINK	S	2	0.9999	0.999	1	4.4	18	25	2	No	Nucleus, Nucleolus, Chromosome
P09874	PARP1	Poly [ADP-ribose] polymerase 1	SKGQVKEEGINKSEK	5	(S)KGQVKEEGINKSEK	S	4	0.9999	0.999	1	4.4	18	25	2	No	Nucleus, Nucleolus, Chromosome
P09874	PARP1	Poly [ADP-ribose] polymerase 1	SKGQVKEEGINKSEKR	5	(S)KGQVKEEGINKSEKR	S	1	0.9999	0.999	1	4.4	18	25	2	No	Nucleus, Nucleolus, Chromosome
P09874	PARP1	Poly [ADP-ribose] polymerase 1	GKSGAALSKK	3	GK(S)GAALSKK	S	2	0.9997	0.9969	1	4.4	18	25	2	No	Nucleus, Nucleolus, Chromosome
P09874	PARP1	Poly [ADP-ribose] polymerase 1	SGAALSK	3	(S)GAALSK	S	1	0.9997	0.9968	1	4.4	18	25	2	No	Nucleus, Nucleolus, Chromosome
P09874	PARP1	Poly [ADP-ribose] polymerase 1	SKGQVKEEGINKSEK	5	(S)KGQVKEEGINKSEK	S	4	0.9996	0.9962	1	4.4	18	25	2	No	Nucleus, Nucleolus, Chromosome
P09874	PARP1	Poly [ADP-ribose] polymerase 1	SGAALSK	3	SGAAL(S)K	S	1	0.998	0.9797	1	4.4	18	25	2	No	Nucleus, Nucleolus, Chromosome
P09874	PARP1	Poly [ADP-ribose] polymerase 1	EEGINKSEKR	2	EEGINK(S)EKR	S	1	0.9999	0.9985	1	4.4	11	17	2	No	Nucleus, Nucleolus, Chromosome
P09874	PARP1	Poly [ADP-ribose] polymerase 1	GKSGAALSK	3	GK(S)GAALSK	S	2	0.9999	0.999	1	4.4	11	17	2	No	Nucleus, Nucleolus, Chromosome
P09874	PARP1	Poly [ADP-ribose] polymerase 1	GKSGAALSKK	3	GK(S)GAALSKK	S	2	0.9999	0.999	1	4.4	11	17	2	No	Nucleus, Nucleolus, Chromosome
P09874	PARP1	Poly [ADP-ribose] polymerase 1	SKGQVKEEGINK	3	(S)KGQVKEEGINK	S	2	0.9999	0.999	1	4.4	11	17	2	No	Nucleus, Nucleolus, Chromosome
P09874	PARP1	Poly [ADP-ribose] polymerase 1	SKGQVKEEGINKSEK	5	(S)KGQVKEEGINKSEK	S	4	0.9999	0.999	1	4.4	11	17	2	No	Nucleus, Nucleolus, Chromosome
P09874	PARP1	Poly [ADP-ribose] polymerase 1	SKGQVKEEGINKSEKR	5	S(K)GQVKEEGINKSEKR	K	3	0.9999	0.999	1	4.4	11	17	2	No	Nucleus, Nucleolus, Chromosome
P09874	PARP1	Poly [ADP-ribose] polymerase 1	SKGQVKEEGINKSEK	5	(S)KGQVKEEGINKSEK	S	4	0.9999	0.999	1	4.4	11	17	2	No	Nucleus, Nucleolus, Chromosome
P09874	PARP1	Poly [ADP-ribose] polymerase 1	EEGINKSEK	2	EEGINK(S)EK	S	1	0.9994	0.9921	1	4.4	11	17	2	No	Nucleus, Nucleolus, Chromosome
P09874	PARP1	Poly [ADP-ribose] polymerase 1	SKGQVKEEGINKSEKR	5	(S)KGQVKEEGIN(K)SEKR	S,S	1	0.9983	0.9792	1	4.4	11	17	2	No	Nucleus, Nucleolus, Chromosome
P09874	PARP1	Poly [ADP-ribose] polymerase 1	GQVKEEGINKSEK	1	GQVKEEGINKS(E)K	E	1	0.9905	0.8902	1	4.4	11	17	2	No	Nucleus, Nucleolus, Chromosome
Q53GL7	PARP10	Protein mono-ADP-ribosyltransferase PARP10	YDSAVDCICQPSIFVIFHDTQALPTHLITCEHVPR	3	YDSAVDCI(C)QPSIFVIFHDTQALPTHLITCEHVPR	C	1	0.9908	0.9694	1	4.4	3	3	2	No	Nucleus, Nucleolus, Cytoplasm
Q53GL7	PARP10	Protein mono-ADP-ribosyltransferase PARP10	YDSAVDCICQPSIFVIFHDTQALPTHLITCEHVPR	3	YDSAV(D)CICQPSIFVIFHDTQALPTHLITCEHVPR	D	1	0.9961	0.9868	1	4.4	3	3	2	No	Nucleus, Nucleolus, Cytoplasm
Q53GL7	PARP10	Protein mono-ADP-ribosyltransferase PARP10	AGPVSPGCVK	1	AGPV(S)PGCVK	S	1	0.999	0.9966	1	4.4	3	3	2	No	Nucleus, Nucleolus, Cytoplasm
Q53GL7	PARP10	Protein mono-ADP-ribosyltransferase PARP10	YDSAVDCICQPSIFVIFHDTQALPTHLITCEHVPR	3	YDSAVD(C)ICQPSIFVIFHDTQALPTHLITCEHVPR	C	1	0.9868	0.9931	0.9868	3.4	1	1	2	No	Nucleus, Nucleolus, Cytoplasm
Q9UGN5	PARP2	Poly [ADP-ribose] polymerase 2	AGYQSLK	1	AGYQ(S)LK	S	1	0.9859	0.9926	0.9859	1.2	1	1	2	No	Nucleus
Q8N3A8	PARP8	Protein mono-ADP-ribosyltransferase PARP8	LLNRPCPAAVK	4	LLNRP(C)PAAVK	C	3	0.9997	0.999	1	4.4	8	10	2	No	Endoplasmic reticulum, Nuclear envelope, Nucleus
Q8N3A8	PARP8	Protein mono-ADP-ribosyltransferase PARP8	CEHNTNLKPHK	7	(C)EHNTNLKPHK	C	3	0.9997	0.999	1	4.4	8	10	2	No	Endoplasmic reticulum, Nuclear envelope, Nucleus
Q8N3A8	PARP8	Protein mono-ADP-ribosyltransferase PARP8	CEHNTNLKPHK	7	C(E)HNTNLKPHK	E	4	0.9997	0.999	1	4.4	8	10	2	No	Endoplasmic reticulum, Nuclear envelope, Nucleus
Q8N3A8	PARP8	Protein mono-ADP-ribosyltransferase PARP8	CEHNTNLKPHK	7	C(E)HNTNLKPHK	E	4	0.9997	0.999	1	4.4	8	10	2	No	Endoplasmic reticulum, Nuclear envelope, Nucleus
Q8N3A8	PARP8	Protein mono-ADP-ribosyltransferase PARP8	LLNRPCPAAVK	4	LLNRPCPAAV(K)	K	1	0.9997	0.9989	1	4.4	8	10	2	No	Endoplasmic reticulum, Nuclear envelope, Nucleus
Q8N3A8	PARP8	Protein mono-ADP-ribosyltransferase PARP8	SEECLTLK	2	(S)EECLTLK	S	1	0.998	0.9933	1	4.4	8	10	2	No	Endoplasmic reticulum, Nuclear envelope, Nucleus
Q8N3A8	PARP8	Protein mono-ADP-ribosyltransferase PARP8	TDDVCVTK	3	(T)DDVCVTK	T	1	0.9985	0.995	1	4.4	8	10	2	No	Endoplasmic reticulum, Nuclear envelope, Nucleus
Q8N3A8	PARP8	Protein mono-ADP-ribosyltransferase PARP8	TDDVCVTK	3	TDDVCV(T)K	T	1	0.9979	0.9928	1	4.4	8	10	2	No	Endoplasmic reticulum, Nuclear envelope, Nucleus
Q8N3A8	PARP8	Protein mono-ADP-ribosyltransferase PARP8	SEECLTLK	2	SEE(C)LTLK	C	1	0.9999	0.9989	1	4.4	8	10	2	No	Endoplasmic reticulum, Nuclear envelope, Nucleus
Q8N3A8	PARP8	Protein mono-ADP-ribosyltransferase PARP8	TDDVCVTK	3	TDDV(C)VTK	C	1	0.9999	0.9985	1	4.4	8	10	2	No	Endoplasmic reticulum, Nuclear envelope, Nucleus
Q8N3A8	PARP8	Protein mono-ADP-ribosyltransferase PARP8	CEHNTNLKPHK	7	C(E)HNTNLKPHK	E	4	0.9999	0.999	1	4.4	8	10	2	No	Endoplasmic reticulum, Nuclear envelope, Nucleus
Q8N3A8	PARP8	Protein mono-ADP-ribosyltransferase PARP8	CEHNTNLKPHK	7	(C)EHNTNLKPHK	C	3	0.9999	0.999	1	4.4	8	10	2	No	Endoplasmic reticulum, Nuclear envelope, Nucleus
Q8N3A8	PARP8	Protein mono-ADP-ribosyltransferase PARP8	LLNRPCPAAVK	4	LLNRP(C)PAAVK	C	3	0.9999	0.999	1	4.4	8	10	2	No	Endoplasmic reticulum, Nuclear envelope, Nucleus
Q8N3A8	PARP8	Protein mono-ADP-ribosyltransferase PARP8	CEHNTNLKPHK	7	C(E)HNTNLKPHK	E	4	0.9999	0.9989	1	4.4	8	10	2	No	Endoplasmic reticulum, Nuclear envelope, Nucleus
Q8N3A8	PARP8	Protein mono-ADP-ribosyltransferase PARP8	CEHNTNLKPHK	7	(C)EHNTNLKPHK	C	3	0.9999	0.999	1	4.4	8	10	2	No	Endoplasmic reticulum, Nuclear envelope, Nucleus
Q8N3A8	PARP8	Protein mono-ADP-ribosyltransferase PARP8	LLNRPCPAAVK	4	LLNRP(C)PAAVK	C	3	0.9995	0.993	1	4.4	8	10	2	No	Endoplasmic reticulum, Nuclear envelope, Nucleus
Q15365	PCBP1	Poly(rC)-binding protein 1	INISEGNCPER	1	INI(S)EGNCPER	S	1	0.9992	0.9974	1	13.5	2	2	2	No	Nucleus, Cytoplasm
Q15365	PCBP1	Poly(rC)-binding protein 1	CSDAAGYPHATHDLEGPPLDAYSIQGQHTISPLDLAK	1	C(S)DAAGYPHATHDLEGPPLDAYSIQGQHTISPLDLAK	S	1	0.9961	0.9868	1	13.5	2	2	2	No	Nucleus, Cytoplasm
Q15004	PCLAF	PCNA-associated factor	DSEKENQIPEEAGSSGLGK	1	DSEKENQIP(E)EAGSSGLGK	E	1	0.9968	0.9892	1	33.3	2	2	2	No	Nucleus, Cytoplasm
Q15004	PCLAF	PCNA-associated factor	KVLGSSTSATNSTSVSSR	2	(K)VLGSSTSATNSTSVSSR	K	1	0.9982	0.994	1	33.3	2	2	2	No	Nucleus, Cytoplasm
Q15004	PCLAF	PCNA-associated factor	KVLGSSTSATNSTSVSSR	2	KVLG(S)STSATNSTSVSSR	S	1	0.9943	0.997	0.9943	16.2	1	1	2	No	Nucleus, Cytoplasm
P22061	PCMT1	Protein-L-isoaspartate(D-aspartate) O-methyltransferase	SGGASHSELIHNLR	2	SGGA(S)HSELIHNLR	S	1	0.9873	0.9932	0.9873	6.2	1	1	2	No	Cytoplasm
P22061	PCMT1	Protein-L-isoaspartate(D-aspartate) O-methyltransferase	SGGASHSELIHNLR	2	SGGASHSELI(H)NLR	H	1	0.9967	0.9983	0.9967	6.2	1	1	2	No	Cytoplasm
P30101	PDIA3	Protein disulfide-isomerase A3	RLAPEYEAAATR	3	(R)LAPEYEAAATR	R	3	0.9997	0.999	1	2.4	2	3	2	No	Endoplasmic reticulum, Endoplasmic reticulum lumen, Melanosome
P30101	PDIA3	Protein disulfide-isomerase A3	RLAPEYEAAATR	3	(R)LAPEYEAAATR	R	3	0.9997	0.999	1	2.4	2	3	2	No	Endoplasmic reticulum, Endoplasmic reticulum lumen, Melanosome
P30101	PDIA3	Protein disulfide-isomerase A3	RLAPEYEAAATR	3	(R)LAPEYEAAATR	R	3	0.9981	0.999	0.9981	2.4	1	2	2	No	Endoplasmic reticulum, Endoplasmic reticulum lumen, Melanosome
P00558	PGK1	Phosphoglycerate kinase 1	DCVGPEVEK	1	D(C)VGPEVEK	C	1	0.9986	0.9953	1	7.2	3	3	2	No	Cytoplasm
Q9H814	PHAX	Phosphorylated adapter RNA export protein	CFNPPPKPEPFQFGQSSQKPPVAGGK	1	(C)FNPPPKPEPFQFGQSSQKPPVAGGK	C	1	0.9997	0.999	1	11.4	4	6	2	No	Nucleus, Nucleoplasm, Cajal body, Cytoplasm
Q9H814	PHAX	Phosphorylated adapter RNA export protein	QKCFNPPPKPEPFQFGQSSQKPPVAGGK	1	QK(C)FNPPPKPEPFQFGQSSQKPPVAGGK	C	1	0.9997	0.999	1	11.4	4	6	2	No	Nucleus, Nucleoplasm, Cajal body, Cytoplasm
Q9H814	PHAX	Phosphorylated adapter RNA export protein	CFNPPPKPEPFQFGQSSQKPPVAGGKK	1	(C)FNPPPKPEPFQFGQSSQKPPVAGGKK	C	1	0.999	0.9965	1	11.4	4	6	2	No	Nucleus, Nucleoplasm, Cajal body, Cytoplasm
Q9H814	PHAX	Phosphorylated adapter RNA export protein	AFQNTATACAPVSHYR	2	AFQN(T)ATACAPVSHYR	T	1	0.9997	0.999	1	11.4	4	6	2	No	Nucleus, Nucleoplasm, Cajal body, Cytoplasm
Q9H814	PHAX	Phosphorylated adapter RNA export protein	AFQNTATACAPVSHYR	2	AFQNTATA(C)APVSHYR	C	1	0.9971	0.9985	0.9971	4.1	1	1	2	No	Nucleus, Nucleoplasm, Cajal body, Cytoplasm
Q13563	PKD2	Polycystin-2	QAAARDPPAGAAASPSPPLSSCSR	4	QAAARDPPAGAAASPSPPLSS(C)SR	C	1	0.9981	0.9937	1	2.5	3	4	2	No	Cell projection, Cilium membrane , Endoplasmic reticulum membrane, Cell membrane, Basolateral cell membrane, Cytoplasmic vesicle membrane, Golgi apparatus
Q13563	PKD2	Polycystin-2	DPPAGAAASPSPPLSSCSR	2	DPPAGAAA(S)PSPPLSSCSR	S	1	0.9968	0.9891	1	2.5	3	4	2	No	Cell projection, Cilium membrane , Endoplasmic reticulum membrane, Cell membrane, Basolateral cell membrane, Cytoplasmic vesicle membrane, Golgi apparatus
Q13563	PKD2	Polycystin-2	QAAARDPPAGAAASPSPPLSSCSR	4	QAAARDPPAGAAA(S)PSPPLSSCSR	S	1	0.9826	0.9437	1	2.5	3	4	2	No	Cell projection, Cilium membrane , Endoplasmic reticulum membrane, Cell membrane, Basolateral cell membrane, Cytoplasmic vesicle membrane, Golgi apparatus
Q13563	PKD2	Polycystin-2	DPPAGAAASPSPPLSSCSR	2	DPPAGAAASPSPPLSSCS(R)	R	1	0.9983	0.9788	1	2.5	3	3	2	No	Cell projection, Cilium membrane , Endoplasmic reticulum membrane, Cell membrane, Basolateral cell membrane, Cytoplasmic vesicle membrane, Golgi apparatus
Q13563	PKD2	Polycystin-2	QAAARDPPAGAAASPSPPLSSCSR	4	QAAARDPPAGAAASPSPPLSSCS(R)	R	1	0.9981	0.9763	1	2.5	3	3	2	No	Cell projection, Cilium membrane , Endoplasmic reticulum membrane, Cell membrane, Basolateral cell membrane, Cytoplasmic vesicle membrane, Golgi apparatus
Q13563	PKD2	Polycystin-2	QAAARDPPAGAAASPSPPLSSCSR	4	QAAARDPPAGAAASPSPPLSSC(S)R	S	1	0.9947	0.9364	1	2.5	3	3	2	No	Cell projection, Cilium membrane , Endoplasmic reticulum membrane, Cell membrane, Basolateral cell membrane, Cytoplasmic vesicle membrane, Golgi apparatus
Q9Y4D7	PLXND1	Plexin-D1	CSSLYEER	1	(C)SSLYEER	C	1	0.9981	0.999	0.9981	0.4	1	1	2	No	Cell membrane, Lamellipodium
A5A3E0,P0CG38,P0CG39,P60709,P63261,P68032,P68133,Q6S8J3,Q9BYX7	POTEF,POTEI,POTEJ,ACTB,ACTG1,ACTC1,ACTA1,POTEE,POTEKP	POTE ankyrin domain family member F,POTE ankyrin domain family member I,POTE ankyrin domain family member J,Actin, cytoplasmic 1,Actin, cytoplasmic 2,Actin, alpha cardiac muscle 1,Actin, alpha skeletal muscle,POTE ankyrin domain family member E,,Putative beta-actin-like protein 3	IWHHTFYNELR	1	IW(H)HTFYNELR	H	1	0.9999	0.9985	1	2.9	2	2	2	No	Cytoplasm, Cell cortex
Q5H9R7	PPP6R3	Serine/threonine-protein phosphatase 6 regulatory subunit 3	CAAPRPPSSSPEQR	1	(C)AAPRPPSSSPEQR	C	1	0.9976	0.9987	0.9976	1.6	1	1	2	No	Nucleus, Nucleoplasm, Cytoplasm, Cytoskeleton, Extracellular exosome, Extracelular space
P78527	PRKDC	DNA-dependent protein kinase catalytic subunit	INQVFHGSCITEGNELTK	1	INQVF(H)GSCITEGNELTK	H	1	0.9501	0.9727	0.9501	0.4	1	1	2	No	Nucleus, Nucleolus
Q96QR8	PURB	Transcriptional activator protein Pur-beta	GGGGGPCGFQPASR	3	GGGGGP(C)GFQPASR	C	3	0.9997	0.9989	1	4.5	2	3	2	No	Nucleus
Q96QR8	PURB	Transcriptional activator protein Pur-beta	GGGGGPCGFQPASR	3	GGGGGP(C)GFQPASR	C	3	0.9997	0.999	1	4.5	2	3	2	No	Nucleus
Q96QR8	PURB	Transcriptional activator protein Pur-beta	GGGGGPCGFQPASR	3	GGGGGP(C)GFQPASR	C	3	0.9981	0.999	0.9981	4.5	1	1	2	No	Nucleus
Q9Y3T6	R3HCC1	R3H and coiled-coil domain-containing protein 1	APASCPSR	1	APAS(C)PSR	C	1	0.987	0.993	0.987	1.8	1	1	2	No	Nucleus, Nucleoplasm, Cytoplasm
P35251	RFC1	Replication factor C subunit 1	SSADKIGEVSSPK	3	S(S)ADKIGEVSSPK	S	1	0.9997	0.999	1	2.4	3	3	2	No	Nucleus
P35251	RFC1	Replication factor C subunit 1	SSADKIGEVSSPK	3	(S)SADKIGEVSSPK	S	2	0.9997	0.999	1	2.4	3	3	2	No	Nucleus
P35251	RFC1	Replication factor C subunit 1	SSKPSKPEKDKEPR	2	(S)SKPSKPEKDKEPR	S	1	0.9441	0.8332	1	2.4	3	3	2	No	Nucleus
P35251	RFC1	Replication factor C subunit 1	SSADKIGEVSSPK	3	(S)SADKIGEVSSPK	S	2	0.9999	0.999	1	2.4	2	2	2	No	Nucleus
P35251	RFC1	Replication factor C subunit 1	SSKPSKPEKDKEPR	2	S(S)KPSKPEKDKEPR	S	1	0.9748	0.7509	1	2.4	2	2	2	No	Nucleus
Q9Y508	RNF114	E3 ubiquitin-protein ligase RNF114	DCGGAAQLAGPAAEADPLGR	3	D(C)GGAAQLAGPAAEADPLGR	C	2	0.9997	0.999	1	8.8	2	3	2	No	Nucleus, Nucleoplasm, Cytoplasm
Q9Y508	RNF114	E3 ubiquitin-protein ligase RNF114	DCGGAAQLAGPAAEADPLGR	3	D(C)GGAAQLAGPAAEADPLGR	C	2	0.9997	0.999	1	8.8	2	3	2	No	Nucleus, Nucleoplasm, Cytoplasm
Q9Y508	RNF114	E3 ubiquitin-protein ligase RNF114	DCGGAAQLAGPAAEADPLGR	3	(D)CGGAAQLAGPAAEADPLGR	D	1	0.9981	0.999	0.9981	8.8	1	1	2	No	Nucleus, Nucleoplasm, Cytoplasm
Q96A37	RNF166	RING finger protein 166	VQEQMANCPK	2	VQEQMAN(C)PK	C	2	0.9993	0.9975	1	4.2	2	4	2	No	Cytoplasm
Q96A37	RNF166	RING finger protein 166	VQEQMANCPK	2	VQEQMAN(C)PK	C	2	0.9975	0.9916	1	4.2	2	4	2	No	Cytoplasm
Q96EB6	SIRT1	NAD-dependent protein deacetylase sirtuin-1	GCPGAAAAALWR	1	G(C)PGAAAAALWR	C	1	0.9981	0.999	0.9981	1.6	1	1	2	No	Nucleus, PML body, Cytoplasm
P18583	SON	Protein SON	CVSVQTDPTDEIPTKK	2	(C)VSVQTDPTDEIPTKK	C	1	0.9997	0.999	1	0.7	2	2	2	No	Nucleus, Nuclear speckle
P18583	SON	Protein SON	CVSVQTDPTDEIPTKK	2	CV(S)VQTDPTDEIPTKK	S	1	0.998	0.9931	1	0.7	2	2	2	No	Nucleus, Nuclear speckle
Q08945	SSRP1	FACT complex subunit SSRP1	ITVPGNFQGHSGAQCITCSYK	2	ITVPGNFQG(H)SGAQCITCSYK	H	1	0.9959	0.9862	1	3	2	2	2	No	Nucleus, Nucleolus, Chromosome
Q08945	SSRP1	FACT complex subunit SSRP1	ITVPGNFQGHSGAQCITCSYK	2	I(T)VPGNFQGHSGAQCITCSYK	T	1	0.9997	0.999	1	3	2	2	2	No	Nucleus, Nucleolus, Chromosome
O60232	SSSCA1	Sjoegren syndrome/scleroderma autoantigen 1	EHQLASASELPLGSRPAPQPPVPRPEHCEGAAAGLK	3	EHQLASASELPLGSRPAPQPPVPRP(E)HCEGAAAGLK	E	1	0.9902	0.9675	1	21.6	5	5	2	No	Cytoplasm
O60232	SSSCA1	Sjoegren syndrome/scleroderma autoantigen 1	SLQQLQH	1	(S)LQQLQH	S	1	0.9969	0.9896	1	21.6	5	5	2	No	Cytoplasm
O60232	SSSCA1	Sjoegren syndrome/scleroderma autoantigen 1	EHQLASASELPLGSRPAPQPPVPRPEHCEGAAAGLK	3	EHQLASA(S)ELPLGSRPAPQPPVPRPEHCEGAAAGLK	S	1	0.9928	0.976	1	21.6	5	5	2	No	Cytoplasm
O60232	SSSCA1	Sjoegren syndrome/scleroderma autoantigen 1	PAPQPPVPRPEHCEGAAAGLK	2	PAPQPPVPRPE(H)CEGAAAGLK	H	1	0.9999	0.999	1	18.1	3	3	1	No	Cytoplasm
O60232	SSSCA1	Sjoegren syndrome/scleroderma autoantigen 1	PAPQPPVPRPEHCEGAAAGLK	2	PAPQPPVPRPEH(C)EGAAAGLK	C	1	0.9999	0.999	1	18.1	3	3	1	No	Cytoplasm
O60232	SSSCA1	Sjoegren syndrome/scleroderma autoantigen 1	EHQLASASELPLGSRPAPQPPVPRPEHCEGAAAGLK	3	EHQLASASELPLGSRPAPQPPVPRPE(H)CEGAAAGLK	H	1	0.9995	0.9935	1	18.1	3	3	2	No	Cytoplasm
Q9BSI4	TINF2	TERF1-interacting nuclear factor 2	SKSPCQTLGGR	1	S(K)SPCQTLGGR	K	1	0.9981	0.999	0.9981	2.4	1	1	2	No	Nucleus, Chromosome, Telomere, Nucleus matrix
Q9C0C2	TNKS1BP1	182 kDa tankyrase-1-binding protein	CGIGQEEMEASSSQDQSK	2	(C)GIGQEEMEASSSQDQSK	C	2	0.9997	0.999	1	3.4	3	3	2	No	Nucleus, Chromosome, Cytoplasm, Cytoskeleton
Q9C0C2	TNKS1BP1	182 kDa tankyrase-1-binding protein	CPARPPPSGSQGLLEEMLAASSSK	2	(C)PARPPPSGSQGLLEEMLAASSSK	C	1	0.9994	0.9979	1	3.4	3	3	2	No	Nucleus, Chromosome, Cytoplasm, Cytoskeleton
Q9C0C2	TNKS1BP1	182 kDa tankyrase-1-binding protein	EHGVGGVSQCPEPGLR	1	E(H)GVGGVSQCPEPGLR	H	1	0.9997	0.999	1	3.4	3	3	2	No	Nucleus, Chromosome, Cytoplasm, Cytoskeleton
Q9C0C2	TNKS1BP1	182 kDa tankyrase-1-binding protein	CGIGQEEMEASSSQDQSK	2	(C)GIGQEEMEASSSQDQSK	C	2	0.9998	0.9973	1	2.4	2	2	2	No	Nucleus, Chromosome, Cytoplasm, Cytoskeleton
Q9C0C2	TNKS1BP1	182 kDa tankyrase-1-binding protein	CPARPPPSGSQGLLEEMLAASSSK	2	CPARPPP(S)GSQGLLEEMLAASSSK	S	1	0.9997	0.9963	1	2.4	2	2	2	No	Nucleus, Chromosome, Cytoplasm, Cytoskeleton
O14545	TRAFD1	TRAF-type zinc finger domain-containing protein 1	STSGPRPGCQPSSPCVPK	1	STSGPRPGCQPSSP(C)VPK	C	1	0.9592	0.9778	0.9592	3.1	1	1	2	No	Nucleus, Nucleoplasm, Cytoplasm
Q9BZI7	UPF3B	Regulator of nonsense transcripts 3B	NRLCPPDDSTK	1	NRLCPPDDST(K)	K	1	0.8664	0.924	0.8664	2.3	1	1	2	No	Nucleus, Cytoplasm
O14980	XPO1	Exportin-1	TSSDPTCVEKEK	3	TSS(D)PTCVEKEK	D	1	0.9925	0.975	1	1.1	3	3	2	No	Nucleus, Nucleoplasm, Nucleolus, Cytoplasm
O14980	XPO1	Exportin-1	TSSDPTCVEK	1	TS(S)DPTCVEK	S	1	0.9993	0.9978	1	1.1	3	3	2	No	Nucleus, Nucleoplasm, Nucleolus, Cytoplasm
O14980	XPO1	Exportin-1	TSSDPTCVEKEK	3	(T)SSDPTCVEKEK	T	1	0.9985	0.9951	1	1.1	3	3	2	No	Nucleus, Nucleoplasm, Nucleolus, Cytoplasm
O14980	XPO1	Exportin-1	TSSDPTCVEKEK	3	TSSDPT(C)VEKEK	C	1	0.9912	0.9954	0.9912	1.1	1	1	2	No	Nucleus, Nucleoplasm, Nucleolus, Cytoplasm
Q9HAV4	XPO5	Exportin-5	SCDPGLEDPCGLNR	1	SC(D)PGLEDPCGLNR	D	1	0.9981	0.999	0.9981	1.2	1	1	2	No	Nucleus, Cytoplasm
P46937	YAP1	Transcriptional coactivator YAP1	CQELALR	1	(C)QELALR	C	1	0.9616	0.9791	0.9616	1.4	1	1	2	No	Nucleus, Nucleoplasm, Cytoplasm
