# Supplementary material for: Mitochondrial NAD+ Controls Nuclear ARTD1-Induced ADP-Ribosylation
Source: Mol Cell. 2021 Jan 21;81(2):340–354.e5. doi: 10.1016/j.molcel.2020.12.034 (PMC7837215; doi:10.1016/j.molcel.2020.12.034)
Supplement: Table S2. Mouse Muscle ADP-Ribosylome Identified via Mass Spectrometry, Related to Figure 2 [file mmc3.xlsx]

## Sheet: SupplementaryTable
Supplementary Table 2: Mouse Muscle ADP-ribosylome Identified via Mass-Spectrometry.
UniProt ID	Gene Name	Description	Peptide Sequence	# PepSeq IDs	ADPr-site on Peptide	ADPr-acceptor site	# PepSeq IDs with ADPr IDs	nsp adjusted probability	initial probability	protein probability	percent coverage	num unique peps	tot indep spectra	n tol termini	Mitochondrial Protein	Uniprot/Mouse MitoCarta2.0 extracted subcellular localization
Q921H8	Acaa1a	3-ketoacyl-CoA thiolase A, peroxisomal	SARFPQASASDVVVVHGR	1	SA(R)FPQASASDVVVVHGR	R	1	0.9952	0.999	0.9952	4.2	1	1	1	Yes	Mitochondrion, Peroxisome
Q8BWT1	Acaa2	3-ketoacyl-CoA thiolase, mitochondrial	QTMQVDEHARPQTTLEQLQK	2	QTMQVD(E)HARPQTTLEQLQK	E	1	0.9434	0.9767	0.9999	10.1	2	2	2	Yes	Mitochondrion
Q8BWT1	Acaa2	3-ketoacyl-CoA thiolase, mitochondrial	QTMQVDEHARPQTTLEQLQK	2	Q(T)MQVDEHARPQTTLEQLQK	T	1	0.9928	0.9964	1	10.1	2	2	2	Yes	Mitochondrion
Q99KI0	Aco2	Aconitate hydratase, mitochondrial	QALAHGLK	1	QALA(H)GLK	H	1	0.9992	0.9938	1	12.9	8	8	2	Yes	Mitochondrion
Q8BH59	Slc25a12	Calcium-binding mitochondrial carrier protein Aralar1	SRIADLPPANPDHIGGYR	2	S(R)IADLPPANPDHIGGYR	R	2	0.9952	0.999	0.9952	2.7	1	4	2	Yes	Mitochondrion inner membrane
Q9Z0X1	Aifm1	Apoptosis-inducing factor 1, mitochondrial	RVEHHDHAVVSGR	1	RVE(H)HDHAVVSGR	H	1	0.9261	0.9917	0.9261	2.1	1	1	2	Yes	Mitochondrion intermembrane space, Mitochondrion inner membrane, Cytoplasm, Nucleus
Q03265	Atp5f1a	ATP synthase subunit alpha, mitochondrial	FENAFLSHVISQHQSLLGNIR	3	F(E)NAFLSHVISQHQSLLGNIR	E	2	0.9891	0.9974	0.9891	3.8	1	1	2	Yes	Mitochondrion inner membrane; Matrix side, Cell membrane , Extracellular side
Q03265	Atp5f1a	ATP synthase subunit alpha, mitochondrial	FENAFLSHVISQHQSLLGNIR	3	FENAFL(S)HVISQHQSLLGNIR	S	1	0.9991	0.994	1	3.8	2	2	2	Yes	Mitochondrion inner membrane; Matrix side, Cell membrane , Extracellular side
P56480	Atp5f1b	ATP synthase subunit beta, mitochondrial	IMDPNIVGNEHYDVAR	2	IMDPNIVGN(E)HYDVAR	E	1	0.9992	0.9938	1	10.4	5	5	2	Yes	Mitochondrion inner membrane; Matrix side
P56480	Atp5f1b	ATP synthase subunit beta, mitochondrial	LVLEVAQHLGESTVR	6	LVLEVAQHLG(E)STVR	E	1	0.9738	0.9384	0.9993	5.9	2	2	2	Yes	Mitochondrion inner membrane; Matrix side
P56480	Atp5f1b	ATP synthase subunit beta, mitochondrial	LVLEVAQHLGESTVR	6	LVLEVAQHLGE(S)TVR	S	2	0.9954	0.999	0.9954	2.8	1	1	2	Yes	Mitochondrion inner membrane; Matrix side
P56480	Atp5f1b	ATP synthase subunit beta, mitochondrial	IMDPNIVGNEHYDVAR	2	IM(D)PNIVGNEHYDVAR	D	1	0.9992	0.9986	1	13.8	5	5	2	Yes	Mitochondrion inner membrane; Matrix side
P56480	Atp5f1b	ATP synthase subunit beta, mitochondrial	LVLEVAQHLGESTVR	6	LVL(E)VAQHLGESTVR	E	3	0.9998	0.999	1	5.9	3	3	2	Yes	Mitochondrion inner membrane; Matrix side
Q9D3D9	Atp5f1d	ATP synthase subunit delta, mitochondrial	AQSELSGAADEAAR	1	AQ(S)ELSGAADEAAR	S	1	0.9996	0.9977	1	8.3	2	2	2	Yes	Mitochondrion, Mitochondrion inner membrane
Q9DCX2	Atp5h	ATP synthase subunit d, mitochondrial	LASLSEKPPAIDWAYYR	2	LASL(S)EKPPAIDWAYYR	S	1	0.9954	0.999	0.9954	10.6	1	1	2	Yes	Mitochondrion. Mitochondrion inner membrane
Q9DCX2	Atp5h	ATP synthase subunit d, mitochondrial	LASLSEKPPAIDWAYYR	2	LA(S)LSEKPPAIDWAYYR	S	1	0.9952	0.999	0.9952	10.6	1	1	2	Yes	Mitochondrion. Mitochondrion inner membrane
Q9DB20	Atp5po	ATP synthase subunit O, mitochondrial	LGNTQGIISAFSTIMSVHR	14	LGNTQGII(S)AFSTIMSVHR	S	7	0.9996	0.999	1	18.8	3	3	2	Yes	Mitochondrion, Mitochondrion inner membrane
Q9DB20	Atp5po	ATP synthase subunit O, mitochondrial	SFLSPNQILK	4	SFL(S)PNQILK	S	2	0.9994	0.9985	1	18.8	3	3	2	Yes	Mitochondrion, Mitochondrion inner membrane
Q9DB20	Atp5po	ATP synthase subunit O, mitochondrial	LGNTQGIISAFSTIMSVHR	14	LGN(T)QGIISAFSTIMSVHR	T	7	0.9998	0.999	1	32.9	4	4	2	Yes	Mitochondrion, Mitochondrion inner membrane
Q9DB20	Atp5po	ATP synthase subunit O, mitochondrial	SFLSPNQILK	4	(S)FLSPNQILK	S	2	0.999	0.9943	1	32.9	4	4	2	Yes	Mitochondrion, Mitochondrion inner membrane
Q9D1L0	Chchd2	Coiled-coil-helix-coiled-coil-helix domain-containing protein 2	AAPRRAPAAQPPAAAAPSAVGSPAAAPR	4	AAPR(R)APAAQPPAAAAPSAVGSPAAAPR	R	1	0.9998	0.9988	1	21.6	4	4	2	Yes	Nucleus, Mitochondrion, Mitochondrion intermembrane space
Q9D1L0	Chchd2	Coiled-coil-helix-coiled-coil-helix domain-containing protein 2	AAPRRAPAAQPPAAAAPSAVGSPAAAPR	4	AAP(R)RAPAAQPPAAAAPSAVGSPAAAPR	R	3	0.9998	0.9988	1	21.6	4	4	2	Yes	Nucleus, Mitochondrion, Mitochondrion intermembrane space
Q9D1L0	Chchd2	Coiled-coil-helix-coiled-coil-helix domain-containing protein 2	APQMRAAPR	1	APQM(R)AAPR	R	1	0.9994	0.9968	1	21.6	4	4	2	Yes	Nucleus, Mitochondrion, Mitochondrion intermembrane space
Q9D1L0	Chchd2	Coiled-coil-helix-coiled-coil-helix domain-containing protein 2	RAPAAQPPAAAAPSAVGSPAAAPR	8	(R)APAAQPPAAAAPSAVGSPAAAPR	R	8	0.9911	0.999	0.9911	15.7	1	1	2	Yes	Nucleus, Mitochondrion, Mitochondrion intermembrane space
Q9D1L0	Chchd2	Coiled-coil-helix-coiled-coil-helix domain-containing protein 2	VTPPASRAPQMR	1	VTPPAS(R)APQMR	R	1	0.9998	0.999	1	23.5	2	2	2	Yes	Nucleus, Mitochondrion, Mitochondrion intermembrane space
Q9CRB9	Chchd3	MICOS complex subunit Mic19	AAANEQLTRAVLR	9	AAANEQLT(R)AVLR	R	6	0.9993	0.9983	1	14.1	3	4	2	Yes	Mitochondrion inner membrane; Intermembrane side, Cytoplasm, Nucleus, Mitochondrion
Q9CRB9	Chchd3	MICOS complex subunit Mic19	KQDAFYKEQLARLEER	5	KQDAFYKEQLA(R)LEER	R	4	0.9989	0.9946	1	25.6	6	7	2	Yes	Mitochondrion inner membrane; Intermembrane side, Cytoplasm, Nucleus, Mitochondrion
Q9CRB9	Chchd3	MICOS complex subunit Mic19	MKESSPSGSKSQRYSSVYGASVSDEDLK	4	MKESSPSGSKSQR(Y)SSVYGASVSDEDLK	Y	1	0.9976	0.9883	1	25.6	6	7	2	Yes	Mitochondrion inner membrane; Intermembrane side, Cytoplasm, Nucleus, Mitochondrion
Q9CRB9	Chchd3	MICOS complex subunit Mic19	MKESSPSGSKSQRYSSVYGASVSDEDLK	4	MKESSPSGSKSQ(R)YSSVYGASVSDEDLK	R	1	0.9957	0.9787	1	25.6	6	7	2	Yes	Mitochondrion inner membrane; Intermembrane side, Cytoplasm, Nucleus, Mitochondrion
Q9CRB9	Chchd3	MICOS complex subunit Mic19	SQRYSSVYGASVSDEDLK	15	SQ(R)YSSVYGASVSDEDLK	R	9	0.9976	0.9942	1	14.1	3	4	2	Yes	Mitochondrion inner membrane; Intermembrane side, Cytoplasm, Nucleus, Mitochondrion
Q9CRB9	Chchd3	MICOS complex subunit Mic19	SQRYSSVYGASVSDEDLKR	12	SQ(R)YSSVYGASVSDEDLKR	R	10	0.9353	0.8553	1	14.1	3	4	2	Yes	Mitochondrion inner membrane; Intermembrane side, Cytoplasm, Nucleus, Mitochondrion
Q9CRB9	Chchd3	MICOS complex subunit Mic19	AAANEQLTRAVLR	9	AAANEQL(T)RAVLR	T	3	0.9763	0.879	1	14.1	4	4	2	Yes	Mitochondrion inner membrane; Intermembrane side, Cytoplasm, Nucleus, Mitochondrion
Q9CRB9	Chchd3	MICOS complex subunit Mic19	ERAAANEQLTRAVLR	1	ERAAANEQLT(R)AVLR	R	1	0.9959	0.9767	1	33.9	11	11	2	Yes	Mitochondrion inner membrane; Intermembrane side, Cytoplasm, Nucleus, Mitochondrion
Q9CRB9	Chchd3	MICOS complex subunit Mic19	ERISSEEER	1	(E)RISSEEER	E	1	0.9997	0.998	1	33.9	11	11	2	Yes	Mitochondrion inner membrane; Intermembrane side, Cytoplasm, Nucleus, Mitochondrion
Q9CRB9	Chchd3	MICOS complex subunit Mic19	KQDAFYKEQLARLEER	5	KQDAFY(K)EQLARLEER	K	1	0.9997	0.9975	1	21.1	6	7	2	Yes	Mitochondrion inner membrane; Intermembrane side, Cytoplasm, Nucleus, Mitochondrion
Q9CRB9	Chchd3	MICOS complex subunit Mic19	LSENVIDRMKESSPSGSK	1	LSENVID(R)MKESSPSGSK	R	1	0.9981	0.9893	1	33.9	11	11	2	Yes	Mitochondrion inner membrane; Intermembrane side, Cytoplasm, Nucleus, Mitochondrion
Q9CRB9	Chchd3	MICOS complex subunit Mic19	MKESSPSGSKSQRYSSVYGASVSDEDLK	4	MKESSPSGSKSQRYS(S)VYGASVSDEDLK	S	1	0.9942	0.9671	1	33.9	11	11	2	Yes	Mitochondrion inner membrane; Intermembrane side, Cytoplasm, Nucleus, Mitochondrion
Q9CRB9	Chchd3	MICOS complex subunit Mic19	MKESSPSGSKSQRYSSVYGASVSDEDLK	4	MKESSP(S)GSKSQRYSSVYGASVSDEDLK	S	1	0.9907	0.9483	1	33.9	11	11	2	Yes	Mitochondrion inner membrane; Intermembrane side, Cytoplasm, Nucleus, Mitochondrion
Q9CRB9	Chchd3	MICOS complex subunit Mic19	SQRYSSVYGASVSDEDLK	15	MKESSP(S)GSKSQRYSSVYGASVSDEDLK	Y	3	0.9987	0.9929	1	14.1	4	4	2	Yes	Mitochondrion inner membrane; Intermembrane side, Cytoplasm, Nucleus, Mitochondrion
Q9CRB9	Chchd3	MICOS complex subunit Mic19	SQRYSSVYGASVSDEDLK	15	SQRYS(S)VYGASVSDEDLK	S	2	0.998	0.9883	1	33.9	11	11	2	Yes	Mitochondrion inner membrane; Intermembrane side, Cytoplasm, Nucleus, Mitochondrion
Q9CRB9	Chchd3	MICOS complex subunit Mic19	SQRYSSVYGASVSDEDLK	15	SQRYSSV(Y)GASVSDEDLK	Y	1	0.9987	0.9891	1	21.1	7	7	2	Yes	Mitochondrion inner membrane; Intermembrane side, Cytoplasm, Nucleus, Mitochondrion
Q9CRB9	Chchd3	MICOS complex subunit Mic19	SQRYSSVYGASVSDEDLKR	12	SQR(Y)SSVYGASVSDEDLKR	Y	2	0.9995	0.9971	1	33.9	11	11	2	Yes	Mitochondrion inner membrane; Intermembrane side, Cytoplasm, Nucleus, Mitochondrion
Q6P8J7	Ckmt2	Creatine kinase S-type, mitochondrial	GQDIKVPPPLPQFGRK	10	GQDIKVPPPLPQFGR(K)	K	3	0.9998	0.999	1	10.3	6	9	2	Yes	Mitochondrion inner membrane; Intermembrane side
Q6P8J7	Ckmt2	Creatine kinase S-type, mitochondrial	GQDIKVPPPLPQFGRK	10	GQDIKVPPPLPQFG(R)K	R	7	0.9998	0.999	1	10.3	6	9	2	Yes	Mitochondrion inner membrane; Intermembrane side
Q6P8J7	Ckmt2	Creatine kinase S-type, mitochondrial	ITHGQFDERYVLSSR	18	ITHGQFD(E)RYVLSSR	E	12	0.9993	0.9982	1	8.8	3	3	2	Yes	Mitochondrion inner membrane; Intermembrane side
Q6P8J7	Ckmt2	Creatine kinase S-type, mitochondrial	ITHGQFDERYVLSSR	18	ITHGQFDE(R)YVLSSR	R	6	0.9991	0.9955	1	10.3	6	9	2	Yes	Mitochondrion inner membrane; Intermembrane side
Q6P8J7	Ckmt2	Creatine kinase S-type, mitochondrial	VMKHPTDLDASKITHGQFDERYVLSSR	4	VMKHPTDLDASKITHGQFDE(R)YVLSSR	R	2	0.9974	0.9873	1	10.3	6	9	2	Yes	Mitochondrion inner membrane; Intermembrane side
Q6P8J7	Ckmt2	Creatine kinase S-type, mitochondrial	VPPPLPQFGRK	6	VPPPLPQFG(R)K	R	6	0.9985	0.9964	1	8.8	3	3	2	Yes	Mitochondrion inner membrane; Intermembrane side
Q6P8J7	Ckmt2	Creatine kinase S-type, mitochondrial	VMKHPTDLDASKITHGQFDERYVLSSR	4	VMKHPTDLDA(S)KITHGQFDERYVLSSR	S	1	0.9996	0.9982	1	10.3	7	12	2	Yes	Mitochondrion inner membrane; Intermembrane side
Q6P8J7	Ckmt2	Creatine kinase S-type, mitochondrial	VMKHPTDLDASKITHGQFDERYVLSSR	4	VMKHPTDLDAS(K)ITHGQFDERYVLSSR	K	1	0.9983	0.9921	1	10.3	7	12	2	Yes	Mitochondrion inner membrane; Intermembrane side
P19783	Cox4i1	Cytochrome c oxidase subunit 4 isoform 1, mitochondrial	DYPLPDVAHVTMLSASQK	6	DYPLPDVA(H)VTMLSASQK	H	3	0.9485	0.994	0.9485	10.7	1	1	2	Yes	Mitochondrion inner membrane
P19783	Cox4i1	Cytochrome c oxidase subunit 4 isoform 1, mitochondrial	DYPLPDVAHVTMLSASQK	6	D(Y)PLPDVAHVTMLSASQK	Y	3	0.9972	0.999	1	11.2	2	2	2	Yes	Mitochondrion inner membrane
P19783	Cox4i1	Cytochrome c oxidase subunit 4 isoform 1, mitochondrial	RDYPLPDVAHVTMLSASQK	1	RDYPLPDVAHVTML(S)ASQK	S	1	0.9975	0.9861	1	11.2	2	2	2	Yes	Mitochondrion inner membrane
P56391	Cox6b1	Cytochrome c oxidase subunit 6B1	TAPFDSRFPNQNQTK	1	TAPFDS(R)FPNQNQTK	R	1	0.996	0.999	0.996	17.4	1	1	2	Yes	Mitochondrion inner membrane; Intermembrane side
P17665	Cox7c	Cytochrome c oxidase subunit 7C, mitochondrial	SHYEEGPGK	1	SH(Y)EEGPGK	Y	1	0.9788	0.9946	0.9788	14.3	1	1	2	Yes	Mitochondrion inner membrane
Q9D2G2	Dlst	Dihydrolipoyllysine-residue succinyltransferase component of 2-oxoglutarate dehydrogenase complex, mitochondrial	AKPAETPAPAHK	2	A(K)PAETPAPAHK	K	2	0.9367	0.9761	0.9367	6.4	1	1	2	Yes	Mitochondrion matrix, Nucleus
Q9D6U8	Fam162a	Protein FAM162A	RHESLTSLNLERK	2	RHESLTSLNLE(R)K	R	2	0.9958	0.999	0.9958	8.4	1	1	2	Yes	Mitochondrion, Membrane
P22315	Fech	Ferrochelatase, mitochondrial	ALADLVHSHIQSNK	2	ALADLVHSHIQ(S)NK	S	1	0.9691	0.9925	0.9691	3.3	1	1	2	Yes	Mitochondrion inner membrane; Matrix side.
P22315	Fech	Ferrochelatase, mitochondrial	ALADLVHSHIQSNK	2	ALADLVHS(H)IQSNK	H	1	0.9874	0.9971	0.9874	3.3	1	1	2	Yes	Mitochondrion inner membrane; Matrix side.
P16858	Gapdh	Glyceraldehyde-3-phosphate dehydrogenase	DGRGAAQNIIPASTGAAK	7	DGRGAAQNIIPAS(T)GAAK	T	1	0.9998	0.999	1	23.7	8	9	2	Yes	Nucleus, Cytoplasm, Cytoskeleton, Mitochondrion
P16858	Gapdh	Glyceraldehyde-3-phosphate dehydrogenase	DGRGAAQNIIPASTGAAK	7	DG(R)GAAQNIIPASTGAAK	R	3	0.9998	0.999	1	23.7	8	9	2	Yes	Nucleus, Cytoplasm, Cytoskeleton, Mitochondrion
P16858	Gapdh	Glyceraldehyde-3-phosphate dehydrogenase	GAAQNIIPASTGAAK	9	GAAQNIIPA(S)TGAAK	S	9	0.9998	0.999	1	42.3	21	22	2	Yes	Nucleus, Cytoplasm, Cytoskeleton, Mitochondrion
P16858	Gapdh	Glyceraldehyde-3-phosphate dehydrogenase	IVSNASCTTNCLAPLAK	7	IVSNAS(C)TTNCLAPLAK	C	2	0.9984	0.9928	1	42.3	21	22	2	Yes	Nucleus, Cytoplasm, Cytoskeleton, Mitochondrion
P16858	Gapdh	Glyceraldehyde-3-phosphate dehydrogenase	IVSNASCTTNCLAPLAK	7	IV(S)NASCTTNCLAPLAK	S	4	0.9961	0.9696	1	45	27	33	2	Yes	Nucleus, Cytoplasm, Cytoskeleton, Mitochondrion
P16858	Gapdh	Glyceraldehyde-3-phosphate dehydrogenase	RVIISAPSADAPMFVMGVNHEK	8	RVII(S)APSADAPMFVMGVNHEK	S	4	0.9998	0.999	1	42.3	21	22	2	Yes	Nucleus, Cytoplasm, Cytoskeleton, Mitochondrion
P16858	Gapdh	Glyceraldehyde-3-phosphate dehydrogenase	RVIISAPSADAPMFVMGVNHEKYDNSLK	6	RVII(S)APSADAPMFVMGVNHEKYDNSLK	S	2	0.9942	0.9742	1	42.3	21	22	2	Yes	Nucleus, Cytoplasm, Cytoskeleton, Mitochondrion
P16858	Gapdh	Glyceraldehyde-3-phosphate dehydrogenase	VIHDNFGIVEGLMTTVHAITATQK	3	VIHDNFGIVEGLMTTVHAITA(T)QK	T	1	0.9965	0.9725	1	45	27	33	2	Yes	Nucleus, Cytoplasm, Cytoskeleton, Mitochondrion
P16858	Gapdh	Glyceraldehyde-3-phosphate dehydrogenase	VIISAPSADAPMFVMGVNHEK	11	VII(S)APSADAPMFVMGVNHEK	S	10	0.9998	0.999	1	42.3	21	22	2	Yes	Nucleus, Cytoplasm, Cytoskeleton, Mitochondrion
P16858	Gapdh	Glyceraldehyde-3-phosphate dehydrogenase	VIISAPSADAPMFVMGVNHEKYDNSLK	4	VII(S)APSADAPMFVMGVNHEKYDNSLK	S	4	0.9956	0.98	1	42.3	21	22	2	Yes	Nucleus, Cytoplasm, Cytoskeleton, Mitochondrion
P16858	Gapdh	Glyceraldehyde-3-phosphate dehydrogenase	DGRGAAQNIIPASTGAAK	7	(D)GRGAAQNIIPASTGAAK	D	2	0.9998	0.999	1	23.7	10	10	2	Yes	Nucleus, Cytoplasm, Cytoskeleton, Mitochondrion
P16858	Gapdh	Glyceraldehyde-3-phosphate dehydrogenase	DGRGAAQNIIPASTGAAK	7	DGRGAAQNIIPA(S)TGAAK	S	1	0.9997	0.9986	1	23.7	10	10	2	Yes	Nucleus, Cytoplasm, Cytoskeleton, Mitochondrion
P16858	Gapdh	Glyceraldehyde-3-phosphate dehydrogenase	IVSNASCTTNCLAPLAK	7	IVSNA(S)CTTNCLAPLAK	S	1	0.996	0.9726	1	49.5	29	32	2	Yes	Nucleus, Cytoplasm, Cytoskeleton, Mitochondrion
P16858	Gapdh	Glyceraldehyde-3-phosphate dehydrogenase	RVIISAPSADAPMFVMGVNHEK	8	RVIISAPSA(D)APMFVMGVNHEK	D	4	0.999	0.9928	1	49.5	29	32	2	Yes	Nucleus, Cytoplasm, Cytoskeleton, Mitochondrion
P16858	Gapdh	Glyceraldehyde-3-phosphate dehydrogenase	RVIISAPSADAPMFVMGVNHEKYDNSLK	6	RVIISAP(S)ADAPMFVMGVNHEKYDNSLK	S	2	0.9987	0.991	1	49.5	29	32	2	Yes	Nucleus, Cytoplasm, Cytoskeleton, Mitochondrion
P16858	Gapdh	Glyceraldehyde-3-phosphate dehydrogenase	RVIISAPSADAPMFVMGVNHEKYDNSLK	6	RVIISAPSA(D)APMFVMGVNHEKYDNSLK	D	2	0.9964	0.9752	1	49.5	29	32	2	Yes	Nucleus, Cytoplasm, Cytoskeleton, Mitochondrion
P16858	Gapdh	Glyceraldehyde-3-phosphate dehydrogenase	VIHDNFGIVEGLMTTVHAITATQK	3	VIHDNFGIVEGLMT(T)VHAITATQK	T	1	0.9898	0.9329	1	49.5	29	32	2	Yes	Nucleus, Cytoplasm, Cytoskeleton, Mitochondrion
P16858	Gapdh	Glyceraldehyde-3-phosphate dehydrogenase	VIHDNFGIVEGLMTTVHAITATQK	3	VIHDNFGIV(E)GLMTTVHAITATQK	E	1	0.9943	0.9811	1	45.3	29	36	2	Yes	Nucleus, Cytoplasm, Cytoskeleton, Mitochondrion
P16858	Gapdh	Glyceraldehyde-3-phosphate dehydrogenase	VIISAPSADAPMFVMGVNHEK	11	VIISAP(S)ADAPMFVMGVNHEK	S	1	0.9969	0.9789	1	49.5	29	32	2	Yes	Nucleus, Cytoplasm, Cytoskeleton, Mitochondrion
P16858	Gapdh	Glyceraldehyde-3-phosphate dehydrogenase	VIISAPSADAPMFVMGVNHEKY	1	VII(S)APSADAPMFVMGVNHEKY	S	1	0.9999	0.999	1	49.5	29	32	1	Yes	Nucleus, Cytoplasm, Cytoskeleton, Mitochondrion
P05202	Got2	Aspartate aminotransferase, mitochondrial	IAATILTSPDLR	2	IAATIL(T)SPDLR	T	1	0.9991	0.9928	1	25.6	7	7	2	Yes	Mitochondrion matrix, Cell membrane
P05202	Got2	Aspartate aminotransferase, mitochondrial	ISVAGVTSGNVGYLAHAIHQVTK	4	ISVAGVTSGNVG(Y)LAHAIHQVTK	Y	1	0.9983	0.9868	1	25.6	7	7	2	Yes	Mitochondrion matrix, Cell membrane
P05202	Got2	Aspartate aminotransferase, mitochondrial	ISVAGVTSGNVGYLAHAIHQVTK	4	ISVAGVTSGNVGYLA(H)AIHQVTK	H	1	0.9732	0.8178	1	25.6	7	7	2	Yes	Mitochondrion matrix, Cell membrane
P05202	Got2	Aspartate aminotransferase, mitochondrial	IAATILTSPDLR	2	IAA(T)ILTSPDLR	T	1	0.9988	0.9978	1	22.1	6	6	2	Yes	Mitochondrion matrix, Cell membrane
P05202	Got2	Aspartate aminotransferase, mitochondrial	ISVAGVTSGNVGYLAHAIHQVTK	4	I(S)VAGVTSGNVGYLAHAIHQVTK	S	1	0.9995	0.999	1	22.1	6	6	2	Yes	Mitochondrion matrix, Cell membrane
P05202	Got2	Aspartate aminotransferase, mitochondrial	ISVAGVTSGNVGYLAHAIHQVTK	4	ISVAGV(T)SGNVGYLAHAIHQVTK	T	1	0.9989	0.998	1	22.1	6	6	2	Yes	Mitochondrion matrix, Cell membrane
P70349	Hint1	Histidine triad nucleotide-binding protein 1	CLAFHDISPQAPTHFLVIPK	4	CLAFHDI(S)PQAPTHFLVIPK	S	3	0.9956	0.999	0.9956	15.9	1	2	2	Yes	Nucleus, Cytoplasm, Mitochondrion
P70349	Hint1	Histidine triad nucleotide-binding protein 1	CLAFHDISPQAPTHFLVIPK	4	CLAFHDISPQAP(T)HFLVIPK	T	1	0.9817	0.9682	1	34.9	3	3	2	Yes	Nucleus, Cytoplasm, Mitochondrion
Q9JIY5	Htra2	Serine protease HTRA2, mitochondrial	IEILDRHPFSGR	1	IEILD(R)HPFSGR	R	1	0.9954	0.999	0.9954	2.6	1	1	1	Yes	Mitochondrion intermembrane space, Mitochondrion membrane
Q9D6R2	Idh3a	Isocitrate dehydrogenase [NAD] subunit alpha, mitochondrial	GPLKTPIAAGHPSMNLLLR	3	GPLK(T)PIAAGHPSMNLLLR	T	1	0.9262	0.8251	1	13.7	3	3	2	Yes	Mitochondrion
Q9D6R2	Idh3a	Isocitrate dehydrogenase [NAD] subunit alpha, mitochondrial	NNHRSNVTAVHK	2	NNHR(S)NVTAVHK	S	2	0.9911	0.999	0.9911	3.3	1	1	2	Yes	Mitochondrion
Q9D6R2	Idh3a	Isocitrate dehydrogenase [NAD] subunit alpha, mitochondrial	GPLKTPIAAGHPSMNLLLR	3	GPL(K)TPIAAGHPSMNLLLR	K	2	0.996	0.999	0.996	5.2	1	1	2	Yes	Mitochondrion
Q8CAQ8	Immt	MICOS complex subunit Mic60	HKLEEKRTFDSAVAK	2	HKLEEK(R)TFDSAVAK	R	1	0.9984	0.9943	1	2	3	3	2	Yes	Mitochondrion inner membrane
Q8CAQ8	Immt	MICOS complex subunit Mic60	RTFDSAVAK	11	(R)TFDSAVAK	R	10	0.9997	0.999	1	2	3	3	2	Yes	Mitochondrion inner membrane
Q8CAQ8	Immt	MICOS complex subunit Mic60	RTFDSAVAK	11	RTFD(S)AVAK	S	1	0.9831	0.9026	1	1.2	2	2	2	Yes	Mitochondrion inner membrane
Q8CAQ8	Immt	MICOS complex subunit Mic60	HKLEEKRTFDSAVAK	2	HKLEE(K)RTFDSAVAK	K	1	0.9965	0.9839	1	2	3	3	2	Yes	Mitochondrion inner membrane
P14152	Mdh1	Malate dehydrogenase, cytoplasmic	KLSSAMSAAK	4	KL(S)SAMSAAK	S	2	0.965	0.9186	1	9	3	3	2	Yes	Cytoplasm, Mitochondrion
P14152	Mdh1	Malate dehydrogenase, cytoplasmic	NVIIWGNHSSTQYPDVNHAK	14	NVIIWGNHSS(T)QYPDVNHAK	T	4	0.9924	0.9817	1	9	3	3	2	Yes	Cytoplasm, Mitochondrion
P14152	Mdh1	Malate dehydrogenase, cytoplasmic	NVIIWGNHSSTQYPDVNHAK	14	NVIIWGNHS(S)TQYPDVNHAK	S	3	0.9353	0.8554	1	9	3	3	2	Yes	Cytoplasm, Mitochondrion
P14152	Mdh1	Malate dehydrogenase, cytoplasmic	NVIIWGNHSSTQYPDVNHAK	14	NVIIWGNHSSTQ(Y)PDVNHAK	Y	3	0.9884	0.9971	0.9884	6	1	1	2	Yes	Cytoplasm, Mitochondrion
P14152	Mdh1	Malate dehydrogenase, cytoplasmic	SQGTALEK	2	(S)QGTALEK	S	2	0.9956	0.9885	1	11.4	5	5	2	Yes	Cytoplasm, Mitochondrion
P14152	Mdh1	Malate dehydrogenase, cytoplasmic	KLSSAMSAAK	4	(K)LSSAMSAAK	K	2	0.9959	0.9985	0.9997	9	2	3	2	Yes	Cytoplasm, Mitochondrion
P14152	Mdh1	Malate dehydrogenase, cytoplasmic	NVIIWGNHSSTQYPDVNHAK	14	NVIIWGN(H)SSTQYPDVNHAK	H	4	0.9177	0.9685	0.9997	9	2	3	2	Yes	Cytoplasm, Mitochondrion
P08249	Mdh2	Malate dehydrogenase, mitochondrial	AGAGSATLSMAYAGAR	10	AGAG(S)ATLSMAYAGAR	S	10	0.9997	0.999	1	19.5	6	7	2	Yes	Mitochondrion matrix
P08249	Mdh2	Malate dehydrogenase, mitochondrial	AKAGAGSATLSMAYAGAR	4	AKAGAG(S)ATLSMAYAGAR	S	2	0.9997	0.999	1	19.5	6	7	2	Yes	Mitochondrion matrix
P08249	Mdh2	Malate dehydrogenase, mitochondrial	HGVYNPNKIFGVTTLDIVR	4	(H)GVYNPNKIFGVTTLDIVR	H	4	0.9997	0.999	1	19.5	6	7	2	Yes	Mitochondrion matrix
P08249	Mdh2	Malate dehydrogenase, mitochondrial	LTLYDIAHTPGVAADLSHIETR	6	LTLYDIA(H)TPGVAADLSHIETR	H	1	0.9997	0.999	1	19.5	6	7	2	Yes	Mitochondrion matrix
P08249	Mdh2	Malate dehydrogenase, mitochondrial	LTLYDIAHTPGVAADLSHIETR	6	LTLYDIAH(T)PGVAADLSHIETR	T	2	0.9818	0.9678	1	11.2	2	2	2	Yes	Mitochondrion matrix
P08249	Mdh2	Malate dehydrogenase, mitochondrial	NSPLVSR	1	NSPLV(S)R	S	1	0.9867	0.9536	1	19.5	6	7	2	Yes	Mitochondrion matrix
P08249	Mdh2	Malate dehydrogenase, mitochondrial	AKAGAGSATLSMAYAGAR	4	A(K)AGAGSATLSMAYAGAR	K	2	0.9998	0.999	1	17.5	5	5	2	Yes	Mitochondrion matrix
P08249	Mdh2	Malate dehydrogenase, mitochondrial	HGVYNPNK	1	HGV(Y)NPNK	Y	1	0.9883	0.9735	1	20.7	9	9	2	Yes	Mitochondrion matrix
P08249	Mdh2	Malate dehydrogenase, mitochondrial	IQEAGTEVVK	1	IQEAG(T)EVVK	T	1	0.9954	0.9895	1	20.7	9	9	2	Yes	Mitochondrion matrix
P08249	Mdh2	Malate dehydrogenase, mitochondrial	KHGVYNPNK	1	(K)HGVYNPNK	K	1	0.993	0.9839	1	20.7	9	9	2	Yes	Mitochondrion matrix
P08249	Mdh2	Malate dehydrogenase, mitochondrial	LTLYDIAHTPGVAADLSHIETR	6	LTL(Y)DIAHTPGVAADLSHIETR	Y	3	0.9993	0.9961	1	17.5	5	5	2	Yes	Mitochondrion matrix
P03930	Mtatp8	ATP synthase protein 8	IYLPHSLPQQ	1	I(Y)LPHSLPQQ	Y	1	0.8803	0.9822	0.8803	14.9	1	1	2	Yes	Mitochondrion membrane
Q9CQJ8	Ndufb9	NADH dehydrogenase [ubiquinone] 1 beta subcomplex subunit 9	ARFEEHKNEK	2	ARFEE(H)KNEK	H	1	0.8869	0.9868	0.8869	5.6	1	1	2	Yes	Mitochondrion inner membrane; Matrix side
Q9CQJ8	Ndufb9	NADH dehydrogenase [ubiquinone] 1 beta subcomplex subunit 9	ARFEEHKNEK	2	ARFEEHKNE(K)	K	1	0.9665	0.9954	0.9665	5.6	1	1	2	Yes	Mitochondrion inner membrane; Matrix side
P09103	P4hb	Protein disulfide-isomerase	EYTAGREADDIVNWLK	2	EYTAG(R)EADDIVNWLK	R	1	0.9933	0.9673	1	8.3	7	15	2	Yes	Endoplasmic reticulum, Endoplasmic reticulum lumen, Melanosome, Cell membrane, Mitochondrion
P09103	P4hb	Protein disulfide-isomerase	LAKVDATEESDLAQQYGVRGYPTIK	9	LAKVDATEESDLAQQYGV(R)GYPTIK	R	2	0.9984	0.9941	1	5.1	5	8	2	Yes	Endoplasmic reticulum, Endoplasmic reticulum lumen, Melanosome, Cell membrane, Mitochondrion
P09103	P4hb	Protein disulfide-isomerase	LAKVDATEESDLAQQYGVRGYPTIK	9	LAKVDATEESDLAQQYGVRG(Y)PTIK	Y	5	0.9925	0.9636	1	8.3	7	15	2	Yes	Endoplasmic reticulum, Endoplasmic reticulum lumen, Melanosome, Cell membrane, Mitochondrion
P09103	P4hb	Protein disulfide-isomerase	VDATEESDLAQQYGVRGYPTIK	31	VDATEESDLAQQYGV(R)GYPTIK	R	11	0.9985	0.9946	1	5.1	5	8	2	Yes	Endoplasmic reticulum, Endoplasmic reticulum lumen, Melanosome, Cell membrane, Mitochondrion
P09103	P4hb	Protein disulfide-isomerase	VDATEESDLAQQYGVRGYPTIK	31	VDATEESDLAQQYGVRG(Y)PTIK	Y	14	0.9976	0.9912	1	5.1	5	8	2	Yes	Endoplasmic reticulum, Endoplasmic reticulum lumen, Melanosome, Cell membrane, Mitochondrion
P09103	P4hb	Protein disulfide-isomerase	VDATEESDLAQQYGVRGYPTIKF	1	VDATEESDLAQQYGV(R)GYPTIKF	R	1	0.9998	0.999	1	8.3	7	15	1	Yes	Endoplasmic reticulum, Endoplasmic reticulum lumen, Melanosome, Cell membrane, Mitochondrion
P09103	P4hb	Protein disulfide-isomerase	EYTAGREADDIVNWLK	2	EYTAGREA(D)DIVNWLK	D	1	0.9952	0.9778	1	8.3	8	14	2	Yes	Endoplasmic reticulum, Endoplasmic reticulum lumen, Melanosome, Cell membrane, Mitochondrion
P09103	P4hb	Protein disulfide-isomerase	LAKVDATEESDLAQQYGVRGYPTIK	9	LAKVDATEESDLAQQ(Y)GVRGYPTIK	Y	1	0.9974	0.9854	1	5.1	6	7	2	Yes	Endoplasmic reticulum, Endoplasmic reticulum lumen, Melanosome, Cell membrane, Mitochondrion
P09103	P4hb	Protein disulfide-isomerase	LAKVDATEESDLAQQYGVRGYPTIK	9	LAKVDAT(E)ESDLAQQYGVRGYPTIK	E	1	0.9923	0.9651	1	8.3	8	14	2	Yes	Endoplasmic reticulum, Endoplasmic reticulum lumen, Melanosome, Cell membrane, Mitochondrion
P09103	P4hb	Protein disulfide-isomerase	VDATEESDLAQQYGVRGYPTIK	31	VDATEESDLAQQ(Y)GVRGYPTIK	Y	6	0.9986	0.9919	1	5.1	6	7	2	Yes	Endoplasmic reticulum, Endoplasmic reticulum lumen, Melanosome, Cell membrane, Mitochondrion
Q99LX0	Park7	Protein/nucleic acid deglycase DJ-1	KGLIAAICAGPTALLAHEVGFGCK	6	KGLIAAI(C)AGPTALLAHEVGFGCK	C	6	0.9893	0.9742	1	34.4	3	3	2	Yes	Cell membrane, Cytoplasm, Membrane raft, Nucleus, Mitochondrion, Endoplasmic reticulum
Q99MN9	Pccb	Propionyl-CoA carboxylase beta chain, mitochondrial	KVHRPWRK	1	KV(H)RPWRK	H	1	0.9485	0.994	0.9485	1.5	1	1	2	Yes	Mitochondrion matrix
P35486	Pdha1	Pyruvate dehydrogenase E1 component subunit alpha, somatic form, mitochondrial	SKSDPIMLLK	1	S(K)SDPIMLLK	K	1	0.9851	0.9213	1	6.4	3	3	2	Yes	Mitochondrion matrix
P35486	Pdha1	Pyruvate dehydrogenase E1 component subunit alpha, somatic form, mitochondrial	SKSDPIMLLKDR	1	SK(S)DPIMLLKDR	S	1	0.9998	0.999	1	6.4	3	3	2	Yes	Mitochondrion matrix
Q8BKZ9	Pdhx	Pyruvate dehydrogenase protein X component, mitochondrial	DVSAPPPVSKPPAPTQPSPQPQIPCPAR	2	DVSAPPPVSKPPAPTQPSPQPQIP(C)PAR	C	1	0.9925	0.997	0.9996	7	2	2	2	Yes	Mitochondrion matrix
Q8BKZ9	Pdhx	Pyruvate dehydrogenase protein X component, mitochondrial	DVSAPPPVSKPPAPTQPSPQPQIPCPAR	2	DVSAPPPVS(K)PPAPTQPSPQPQIPCPAR	K	1	0.8583	0.9237	0.9997	7	2	2	2	Yes	Mitochondrion matrix
P67778	Phb	Prohibitin	KLEAAEDIAYQLSRSR	7	KLEAAEDIAYQLS(R)SR	R	4	0.9944	0.9988	0.9944	5.9	1	1	2	Yes	Mitochondrion inner membrane, Nucleus, Cell membrane, Cytoplasm
P67778	Phb	Prohibitin	KLEAAEDIAYQLSRSR	7	KLEAAEDIAYQL(S)RSR	S	3	0.9867	0.9972	0.9867	5.9	1	1	2	Yes	Mitochondrion inner membrane, Nucleus, Cell membrane, Cytoplasm
Q9Z2Y8	Plpbp	Pyridoxal phosphate homeostasis protein	RPRDLPAIQPR	6	RP(R)DLPAIQPR	R	6	0.9911	0.999	0.9911	4	1	1	2	Yes	Cytoplasm, Mitochondrion
Q6NVE9	Pptc7	Protein phosphatase PTC7 homolog	GACYGDDACFVAR	3	GA(C)YGDDACFVAR	C	3	0.9803	0.9979	0.9803	4.2	1	1	2	Yes	Mitochondrion matrix
Q6NVE9	Pptc7	Protein phosphatase PTC7 homolog	KGACYGDDACFVAR	2	KGA(C)YGDDACFVAR	C	1	0.9911	0.999	0.9911	4.5	1	1	2	Yes	Mitochondrion matrix
Q6NVE9	Pptc7	Protein phosphatase PTC7 homolog	KGACYGDDACFVAR	2	(K)GACYGDDACFVAR	K	1	0.9782	0.992	0.9999	4.5	2	2	2	Yes	Mitochondrion matrix
Q8BP92	Rcn2	Reticulocalbin-2	SKAEELHYPQGEHRADYDR	1	SKAEELHYPQGEH(R)ADYDR	R	1	0.8446	0.9598	0.8446	5.9	1	1	1	Yes	Endoplasmic reticulum lumen, Mitochondrion
Q9CR62	Slc25a11	Mitochondrial 2-oxoglutarate/malate carrier protein	AATASPGAGRMDGKPR	19	AATASPGAG(R)MDGKPR	R	14	0.9229	0.9908	0.9229	5.1	1	1	2	Yes	Mitochondrion inner membrane
Q9CR62	Slc25a11	Mitochondrial 2-oxoglutarate/malate carrier protein	AATASPGAGRMDGKPR	19	AATASPGAGRM(D)GKPR	D	2	0.9995	0.998	1	5.1	3	3	2	Yes	Mitochondrion inner membrane
Q9CR62	Slc25a11	Mitochondrial 2-oxoglutarate/malate carrier protein	AATASPGAGRMDGKPR	19	AATA(S)PGAGRMDGKPR	S	3	0.9989	0.9949	1	5.1	3	4	2	Yes	Mitochondrion inner membrane
P48962	Slc25a4	ADP/ATP translocase 1	QIFLGGVDRHK	1	QIFLGGVD(R)HK	R	1	0.9964	0.9989	0.9964	3.7	1	1	2	Yes	Mitochondrion inner membrane
Q9WUM5	Suclg1	Succinate--CoA ligase [ADP/GDP-forming] subunit alpha, mitochondrial	KHIYIDK	5	(K)HIYIDK	K	5	0.9974	0.9936	1	11	3	3	2	Yes	Mitochondrion
Q9WUM5	Suclg1	Succinate--CoA ligase [ADP/GDP-forming] subunit alpha, mitochondrial	KHIYIDKNTK	2	K(H)IYIDKNTK	H	1	0.9996	0.999	1	11	3	3	2	Yes	Mitochondrion
Q9WUM5	Suclg1	Succinate--CoA ligase [ADP/GDP-forming] subunit alpha, mitochondrial	KHIYIDKNTK	2	(K)HIYIDKNTK	K	1	0.9998	0.999	1	11	2	2	2	Yes	Mitochondrion
Q9D880	Timm50	Mitochondrial import inner membrane translocase subunit TIM50	SNRQGLSFGSLASR	3	SN(R)QGLSFGSLASR	R	2	0.9996	0.999	1	4	2	2	2	Yes	Mitochondrion inner membrane
Q9D880	Timm50	Mitochondrial import inner membrane translocase subunit TIM50	SNRQGLSFGSLASR	3	(S)NRQGLSFGSLASR	S	1	0.9996	0.999	1	4	2	2	2	Yes	Mitochondrion inner membrane
Q8BPE4	Tmem177	Transmembrane protein 177	ATVSPGRF	1	ATVSPG(R)F	R	1	0.9573	0.9905	0.9573	2.6	1	1	2	Yes	Mitochondrion inner membrane
P17751	Tpi1	Triosephosphate isomerase	KKCLGELICTLNAANVPAGTEVVCAPPTAYIDFAR	9	KK(C)LGELICTLNAANVPAGTEVVCAPPTAYIDFAR	C	3	0.994	0.9784	1	30.4	8	9	2	Yes	Cytoplasm, Mitochondrion
P17751	Tpi1	Triosephosphate isomerase	KKCLGELICTLNAANVPAGTEVVCAPPTAYIDFAR	9	K(K)CLGELICTLNAANVPAGTEVVCAPPTAYIDFAR	K	1	0.9892	0.9595	1	21.1	3	4	2	Yes	Cytoplasm, Mitochondrion
P17751	Tpi1	Triosephosphate isomerase	KKCLGELICTLNAANVPAGTEVVCAPPTAYIDFAR	9	KKCLGELIC(T)LNAANVPAGTEVVCAPPTAYIDFAR	T	2	0.9958	0.9765	1	25.4	7	8	2	Yes	Cytoplasm, Mitochondrion
P17751	Tpi1	Triosephosphate isomerase	KKCLGELICTLNAANVPAGTEVVCAPPTAYIDFAR	9	KKCLG(E)LICTLNAANVPAGTEVVCAPPTAYIDFAR	E	1	0.99	0.9085	1	20.7	5	5	2	Yes	Cytoplasm, Mitochondrion
P17751	Tpi1	Triosephosphate isomerase	KKCLGELICTLNAANVPAGTEVVCAPPTAYIDFAR	9	KKCLGELICTLNAANVPAGT(E)VVCAPPTAYIDFAR	E	1	0.9878	0.8904	1	20.7	5	5	2	Yes	Cytoplasm, Mitochondrion
P17751	Tpi1	Triosephosphate isomerase	KKCLGELICTLNAANVPAGTEVVCAPPTAYIDFAR	9	KKCLGELICTLNAANVPAG(T)EVVCAPPTAYIDFAR	T	1	0.9934	0.9848	1	56.9	13	14	2	Yes	Cytoplasm, Mitochondrion
P17751	Tpi1	Triosephosphate isomerase	SNVNDGVAQSTR	3	(S)NVNDGVAQSTR	S	2	0.9997	0.999	1	8.7	2	2	2	Yes	Cytoplasm, Mitochondrion
P17751	Tpi1	Triosephosphate isomerase	SNVNDGVAQSTR	3	SNVN(D)GVAQSTR	D	1	0.9924	0.9982	0.9924	4	1	1	2	Yes	Cytoplasm, Mitochondrion
Q8K2T4	Uqcc3	Ubiquinol-cytochrome-c reductase complex assembly factor 3	RNWTVSGDGR	3	(R)NWTVSGDGR	R	3	0.9905	0.998	0.9905	11.2	1	1	2	Yes	Mitochondrion inner membrane
Q9CZ13	Uqcrc1	Cytochrome b-c1 complex subunit 1, mitochondrial	HLSSVSR	4	(H)LSSVSR	H	4	0.9633	0.9921	0.9633	1.5	1	1	2	Yes	Mitochondrion inner membrane ; Matrix side
Q9CR68	Uqcrfs1	Cytochrome b-c1 complex subunit Rieske, mitochondrial	RAEVLDSTKSSK	1	RAEVL(D)STKSSK	D	1	0.6048	0.794	0.999	13.5	2	2	2	Yes	Mitochondrion inner membrane
Q8R0P4	Aamdc	Mth938 domain-containing protein	VGGVFHSTC	2	VGGVFHST(C)	C	2	0.9858	0.9984	0.9858	7.4	1	1	2	No	Cytoplasm
Q91V24	Abca7	ATP-binding cassette sub-family A member 7	LLDVGGTGQRQQTPR	1	LLDVGG(T)GQRQQTPR	T	1	0.9947	0.9989	0.9947	0.7	1	1	2	No	Cell membrane, Golgi apparatus membrane, Early endosome membrane, Cytoplasm, Cell projection, Ruffle membrane, Cell projection, Phagocytic cup
P68134	Acta1	Actin, alpha skeletal muscle	KDLYANNVMSGGTTMYPGIADR	2	(K)DLYANNVMSGGTTMYPGIADR	K	1	0.997	0.9759	1	69	50	74	2	No	Cytoplasm, Cytoskeleton
P68134	Acta1	Actin, alpha skeletal muscle	KDLYANNVMSGGTTMYPGIADR	2	KDL(Y)ANNVMSGGTTMYPGIADR	Y	1	0.9997	0.9989	1	68.7	59	83	2	No	Cytoplasm, Cytoskeleton
P68134,Q8BFZ3,P60710,Q8BFZ3,P63260	Acta1,Actb,Actbl2,Actc1,Actg1	Actin, alpha skeletal muscle,Beta-actin-like protein 2,Actin, cytoplasmic 1,Actin, alpha cardiac muscle 1,Actin, cytoplasmic 2	SYELPDGQVITIGNER	9	SY(E)LPDGQVITIGNER	E	9	0.9997	0.9989	1	34.9	33	49	2	No	Cell membrane
P68134,Q8BFZ3,P68033	Acta1,Actbl2,Actc1	Actin, alpha skeletal muscle,Beta-actin-like protein 2,Actin, alpha cardiac muscle 1	HQGVMVGMGQK	11	(H)QGVMVGMGQK	H	11	0.9933	0.9414	1	53.1	40	47	2	No	Cell membrane
P68134,Q8BFZ3,P68033	Acta1,Actbl2,Actc1	Actin, alpha skeletal muscle,Beta-actin-like protein 2,Actin, alpha cardiac muscle 1	IKIIAPPERK	7	I(K)IIAPPERK	K	7	0.9923	0.9409	1	65.5	47	61	2	No	Cell membrane
P68134,P68033	Acta1,Actc1	Actin, alpha skeletal muscle,Actin, alpha cardiac muscle 1	MQKEITALAPSTMK	14	MQKEITALAP(S)TMK	S	4	0.9999	0.999	1	53.1	40	47	2	No	Cell membrane
P68134,P68033	Acta1,Actc1	Actin, alpha skeletal muscle,Actin, alpha cardiac muscle 1	MQKEITALAPSTMK	14	MQKEI(T)ALAPSTMK	T	2	0.9999	0.999	1	53.1	40	47	2	No	Cell membrane
P68134,P68033	Acta1,Actc1	Actin, alpha skeletal muscle,Actin, alpha cardiac muscle 1	VAPEEHPTLLTEAPLNPK	24	VAPEE(H)PTLLTEAPLNPK	H	6	0.9995	0.9958	1	53.1	40	47	2	No	Cell membrane
P68134,P68033	Acta1,Actc1	Actin, alpha skeletal muscle,Actin, alpha cardiac muscle 1	VAPEEHPTLLTEAPLNPK	24	VAPEEHP(T)LLTEAPLNPK	T	8	0.9963	0.9674	1	53.1	40	47	2	No	Cell membrane
P68134,P68033	Acta1,Actc1	Actin, alpha skeletal muscle,Actin, alpha cardiac muscle 1	VAPEEHPTLLTEAPLNPK	24	VAP(E)EHPTLLTEAPLNPK	E	4	0.9926	0.9571	1	48.8	21	25	2	No	Cell membrane
P68134,P68033	Acta1,Actc1	Actin, alpha skeletal muscle,Actin, alpha cardiac muscle 1	MQKEITALAPSTMK	14	MQ(K)EITALAPSTMK	K	6	0.9999	0.999	1	59.7	47	63	2	No	Cell membrane
P68134,P68033	Acta1,Actc1	Actin, alpha skeletal muscle,Actin, alpha cardiac muscle 1	MQKEITALAPSTMK	14	MQK(E)ITALAPSTMK	E	2	0.9914	0.9254	1	59.7	47	63	2	No	Cell membrane
P68134,P68033	Acta1,Actc1	Actin, alpha skeletal muscle,Actin, alpha cardiac muscle 1	VAPEEHPTLLTEAPLNPK	24	VAPE(E)HPTLLTEAPLNPK	E	6	0.9981	0.9826	1	59.7	47	63	2	No	Cell membrane
P60710,P63260,P68033,P68134	Actb,Actg1,Actc1,Acta1	Actin, cytoplasmic 1;Actin, cytoplasmic 2;Actin, alpha cardiac muscle 1;Actin, alpha skeletal muscle	AGFAGDDAPRAVFPSIVGRPR	25	AGFAGDDAP(R)AVFPSIVGRPR	R	18	0.9992	0.9958	1	14.7	9	9	2	No	Cytoplasmic vesicle membrane, Golgi apparatus, trans-Golgi network membrane, Endosome membrane, Recycling endosome membrane,Phagosome membrane, Cytoplasm, Cytoskeleton, Endoplasmic reticulum membrane
P60710,P63260,P68033,P68134	Actb,Actg1,Actc1,Acta1	Actin, cytoplasmic 1;Actin, cytoplasmic 2;Actin, alpha cardiac muscle 1;Actin, alpha skeletal muscle	DSYVGDEAQSKR	18	DSYVGDEAQ(S)KR	S	7	0.9998	0.999	1	14.7	9	9	2	No	Cytoplasmic vesicle membrane, Golgi apparatus, trans-Golgi network membrane, Endosome membrane, Recycling endosome membrane,Phagosome membrane, Cytoplasm, Cytoskeleton, Endoplasmic reticulum membrane
P60710,P63260,P68033,P68134	Actb,Actg1,Actc1,Acta1	Actin, cytoplasmic 1;Actin, cytoplasmic 2;Actin, alpha cardiac muscle 1;Actin, alpha skeletal muscle	EITALAPSTMK	25	EITALAP(S)TMK	S	12	0.9982	0.991	1	14.7	9	9	2	No	Cytoplasmic vesicle membrane, Golgi apparatus, trans-Golgi network membrane, Endosome membrane, Recycling endosome membrane,Phagosome membrane, Cytoplasm, Cytoskeleton, Endoplasmic reticulum membrane
P60710,P63260,P68033,P68134	Actb,Actg1,Actc1,Acta1	Actin, cytoplasmic 1;Actin, cytoplasmic 2;Actin, alpha cardiac muscle 1;Actin, alpha skeletal muscle	IWHHTFY	7	IW(H)HTFY	H	7	0.9998	0.9989	1	14.7	9	9	1	No	Cytoplasmic vesicle membrane, Golgi apparatus, trans-Golgi network membrane, Endosome membrane, Recycling endosome membrane,Phagosome membrane, Cytoplasm, Cytoskeleton, Endoplasmic reticulum membrane
P60710,P63260,P68033,P68134	Actb,Actg1,Actc1,Acta1	Actin, cytoplasmic 1;Actin, cytoplasmic 2;Actin, alpha cardiac muscle 1;Actin, alpha skeletal muscle	IWHHTFYNELR	34	IWHHTF(Y)NELR	Y	3	0.9998	0.999	1	14.7	9	9	2	No	Cytoplasmic vesicle membrane, Golgi apparatus, trans-Golgi network membrane, Endosome membrane, Recycling endosome membrane,Phagosome membrane, Cytoplasm, Cytoskeleton, Endoplasmic reticulum membrane
P60710,P63260,P68033,P68134	Actb,Actg1,Actc1,Acta1	Actin, cytoplasmic 1;Actin, cytoplasmic 2;Actin, alpha cardiac muscle 1;Actin, alpha skeletal muscle	IWHHTFYNELR	34	IWH(H)TFYNELR	H	4	0.9998	0.999	1	14.7	9	9	2	No	Cytoplasmic vesicle membrane, Golgi apparatus, trans-Golgi network membrane, Endosome membrane, Recycling endosome membrane,Phagosome membrane, Cytoplasm, Cytoskeleton, Endoplasmic reticulum membrane
P60710,P63260,P68033,P68134	Actb,Actg1,Actc1,Acta1	Actin, cytoplasmic 1;Actin, cytoplasmic 2;Actin, alpha cardiac muscle 1;Actin, alpha skeletal muscle	IWHHTFYNELR	34	IW(H)HTFYNELR	H	27	0.9999	0.999	1	53.1	40	47	2	No	Cytoplasmic vesicle membrane, Golgi apparatus, trans-Golgi network membrane, Endosome membrane, Recycling endosome membrane,Phagosome membrane, Cytoplasm, Cytoskeleton, Endoplasmic reticulum membrane
P60710,P63260,P68033,P68134	Actb,Actg1,Actc1,Acta1	Actin, cytoplasmic 1;Actin, cytoplasmic 2;Actin, alpha cardiac muscle 1;Actin, alpha skeletal muscle	AGFAGDDAPRAVFPSIVGRPR	25	AGFAG(D)DAPRAVFPSIVGRPR	D	4	0.9997	0.999	1	34.9	33	49	2	No	Cytoplasmic vesicle membrane, Golgi apparatus, trans-Golgi network membrane, Endosome membrane, Recycling endosome membrane,Phagosome membrane, Cytoplasm, Cytoskeleton, Endoplasmic reticulum membrane
P60710,P63260,P68033,P68134	Actb,Actg1,Actc1,Acta1	Actin, cytoplasmic 1;Actin, cytoplasmic 2;Actin, alpha cardiac muscle 1;Actin, alpha skeletal muscle	AGFAGDDAPRAVFPSIVGRPR	25	AGFAGD(D)APRAVFPSIVGRPR	D	3	0.9998	0.999	1	11.7	11	12	2	No	Cytoplasmic vesicle membrane, Golgi apparatus, trans-Golgi network membrane, Endosome membrane, Recycling endosome membrane,Phagosome membrane, Cytoplasm, Cytoskeleton, Endoplasmic reticulum membrane
P60710,P63260,P68033,P68134	Actb,Actg1,Actc1,Acta1	Actin, cytoplasmic 1;Actin, cytoplasmic 2;Actin, alpha cardiac muscle 1;Actin, alpha skeletal muscle	DSYVGDEAQSKR	18	DS(Y)VGDEAQSKR	Y	7	0.9982	0.9941	1	34.9	33	49	2	No	Cytoplasmic vesicle membrane, Golgi apparatus, trans-Golgi network membrane, Endosome membrane, Recycling endosome membrane,Phagosome membrane, Cytoplasm, Cytoskeleton, Endoplasmic reticulum membrane
P60710,P63260,P68033,P68134	Actb,Actg1,Actc1,Acta1	Actin, cytoplasmic 1;Actin, cytoplasmic 2;Actin, alpha cardiac muscle 1;Actin, alpha skeletal muscle	DSYVGDEAQSKR	18	(D)SYVGDEAQSKR	D	4	0.9999	0.999	1	59.7	47	63	2	No	Cytoplasmic vesicle membrane, Golgi apparatus, trans-Golgi network membrane, Endosome membrane, Recycling endosome membrane,Phagosome membrane, Cytoplasm, Cytoskeleton, Endoplasmic reticulum membrane
P60710,P63260,P68033,P68134	Actb,Actg1,Actc1,Acta1	Actin, cytoplasmic 1;Actin, cytoplasmic 2;Actin, alpha cardiac muscle 1;Actin, alpha skeletal muscle	EITALAPSTMK	25	(E)ITALAPSTMK	E	13	0.9945	0.982	1	34.9	33	49	2	No	Cytoplasmic vesicle membrane, Golgi apparatus, trans-Golgi network membrane, Endosome membrane, Recycling endosome membrane,Phagosome membrane, Cytoplasm, Cytoskeleton, Endoplasmic reticulum membrane
P68033	Actc1	Actin, alpha cardiac muscle 1	DSYVGDEAQSK	2	(D)SYVGDEAQSK	D	2	0.997	0.9732	1	59.7	47	63	2	No	Cytoplasm, Cytoskeleton
O88990	Actn3	Alpha-actinin-3	TINEVENQVLTRDAK	1	(T)INEVENQVLTRDAK	T	1	0.9998	0.999	1	24	21	22	2	No	Cytoplasm, Cytoskeleton, Sarcomere, Z line
Q60994	Adipoq	Adiponectin	SAFSVGLETRVTVPNVPIR	2	SAFSVGLET(R)VTVPNVPIR	R	1	0.9984	0.9954	1	8.9	2	2	2	No	Secreted
Q60994	Adipoq	Adiponectin	SAFSVGLETRVTVPNVPIRFTK	2	SAFSVGLET(R)VTVPNVPIRFTK	R	2	0.9996	0.999	1	8.9	2	2	2	No	Secreted
Q60994	Adipoq	Adiponectin	SAFSVGLETRVTVPNVPIR	2	SAF(S)VGLETRVTVPNVPIR	S	1	0.9979	0.9938	1	8.9	2	2	2	No	Secreted
P28650	Adssl1	Adenylosuccinate synthetase isozyme 1	GRLQQEAAATGSR	5	G(R)LQQEAAATGSR	R	5	0.9996	0.999	1	3.1	2	2	2	No	Cytoplasm, Cell membrane
P28650	Adssl1	Adenylosuccinate synthetase isozyme 1	RGRLQQEAAATGSR	6	RG(R)LQQEAAATGSR	R	5	0.9996	0.999	1	3.1	2	2	2	No	Cytoplasm, Cell membrane
P28650	Adssl1	Adenylosuccinate synthetase isozyme 1	RGRLQQEAAATGSR	6	(R)GRLQQEAAATGSR	R	1	0.9892	0.9973	0.9892	3.1	1	1	2	No	Cytoplasm, Cell membrane
P28650	Adssl1	Adenylosuccinate synthetase isozyme 1	SGTRASNDRPPGTGGVKR	7	SGT(R)ASNDRPPGTGGVKR	R	5	0.9995	0.9953	1	6.8	3	3	2	No	Cytoplasm, Cell membrane
P28650	Adssl1	Adenylosuccinate synthetase isozyme 1	SGTRASNDRPPGTGGVK	3	SGT(R)ASNDRPPGTGGVK	R	3	0.9998	0.999	1	6.8	4	4	2	No	Cytoplasm, Cell membrane
P28650	Adssl1	Adenylosuccinate synthetase isozyme 1	SGTRASNDRPPGTGGVKR	7	SG(T)RASNDRPPGTGGVKR	T	2	0.9998	0.9981	1	6.8	6	6	2	No	Cytoplasm, Cell membrane
P29699	Ahsg	Alpha-2-HS-glycoprotein	GLSDHRTYHDLR	3	GLSDH(R)TYHDLR	R	2	0.9993	0.995	1	9.6	3	4	2	No	Secreted
P29699	Ahsg	Alpha-2-HS-glycoprotein	TYHDLRHAFSPVASVESASGETLHSPK	23	TYHDL(R)HAFSPVASVESASGETLHSPK	R	15	0.9882	0.9717	0.9995	7.8	2	2	2	No	Secreted
P29699	Ahsg	Alpha-2-HS-glycoprotein	TYHDLRHAFSPVASVESASGETLHSPK	23	TYH(D)LRHAFSPVASVESASGETLHSPK	D	1	0.9996	0.9984	1	7.8	3	5	2	No	Secreted
P29699	Ahsg	Alpha-2-HS-glycoprotein	GLSDHRTYHDLR	3	GLS(D)HRTYHDLR	D	1	0.9997	0.9971	1	9.6	4	5	2	No	Secreted
P29699	Ahsg	Alpha-2-HS-glycoprotein	TYHDLRHAFSPVASVESASGETLHSPK	23	TYHDLR(H)AFSPVASVESASGETLHSPK	H	3	0.8723	0.9496	0.9924	7.8	2	2	2	No	Secreted
P29699	Ahsg	Alpha-2-HS-glycoprotein	TYHDLRHAFSPVASVESASGETLHSPK	23	TYHDLRHAF(S)PVASVESASGETLHSPK	S	3	0.9994	0.9972	1	7.8	4	7	2	No	Secreted
P29699	Ahsg	Alpha-2-HS-glycoprotein	TYHDLRHAFSPVASVESASGETLHSPK	23	T(Y)HDLRHAFSPVASVESASGETLHSPK	Y	1	0.9906	0.9577	1	7.8	4	7	2	No	Secreted
Q9R0Y5	Ak1	Adenylate kinase isoenzyme 1	LETYYNATEPVISFYDKR	4	LE(T)YYNATEPVISFYDKR	T	1	0.9857	0.9324	1	36.6	5	5	2	No	Cytoplasm
Q9R0Y5	Ak1	Adenylate kinase isoenzyme 1	LETYYNATEPVISFYDKR	4	L(E)TYYNATEPVISFYDKR	E	1	0.9983	0.9862	1	43.3	7	7	2	No	Cytoplasm
Q9R0Y5	Ak1	Adenylate kinase isoenzyme 1	RGETSGRVDDNEETIK	2	RGE(T)SGRVDDNEETIK	T	1	0.9812	0.9127	1	9.3	4	4	2	No	Cytoplasm
Q9R0Y5	Ak1	Adenylate kinase isoenzyme 1	RGETSGRVDDNEETIKK	7	RGET(S)GRVDDNEETIKK	S	1	0.9963	0.982	1	9.3	4	4	2	No	Cytoplasm
Q9R0Y5	Ak1	Adenylate kinase isoenzyme 1	RGETSGRVDDNEETIKK	7	RGETSGRVD(D)NEETIKK	D	2	0.9806	0.994	0.9806	8.8	1	1	2	No	Cytoplasm
Q9R0Y5	Ak1	Adenylate kinase isoenzyme 1	RGETSGRVDDNEETIKKR	6	RGETSG(R)VDDNEETIKKR	R	4	0.9987	0.9936	1	9.3	4	4	2	No	Cytoplasm
Q9R0Y5	Ak1	Adenylate kinase isoenzyme 1	RGETSGRVDDNEETIKKR	6	RGETSGRV(D)DNEETIKKR	D	1	0.9986	0.9947	1	9.3	4	4	2	No	Cytoplasm
Q9R0Y5	Ak1	Adenylate kinase isoenzyme 1	RLETYYNATEPVISFYDKR	2	RLE(T)YYNATEPVISFYDKR	T	1	0.9984	0.9874	1	43.3	7	7	2	No	Cytoplasm
Q9R0Y5	Ak1	Adenylate kinase isoenzyme 1	LETYYNATEPVISFYDKR	4	LETY(Y)NATEPVISFYDKR	Y	2	0.9994	0.9939	1	36.6	5	5	2	No	Cytoplasm
Q9R0Y5	Ak1	Adenylate kinase isoenzyme 1	RGETSGRVDDNEETIK	2	RGETSG(R)VDDNEETIK	R	1	0.9947	0.9755	1	9.3	4	4	2	No	Cytoplasm
Q9R0Y5	Ak1	Adenylate kinase isoenzyme 1	RGETSGRVDDNEETIKK	7	RGETSGRV(D)DNEETIKK	D	2	0.9817	0.92	1	9.3	4	4	2	No	Cytoplasm
Q9R0Y5	Ak1	Adenylate kinase isoenzyme 1	RGETSGRVDDNEETIKK	7	RG(E)TSGRVDDNEETIKK	E	1	0.9989	0.9904	1	8.8	2	2	2	No	Cytoplasm
Q9R0Y5	Ak1	Adenylate kinase isoenzyme 1	RGETSGRVDDNEETIKK	7	RGETSGRVDDNE(E)TIKK	E	1	0.992	0.934	1	8.8	2	2	2	No	Cytoplasm
Q9R0Y5	Ak1	Adenylate kinase isoenzyme 1	RGETSGRVDDNEETIKKR	6	RGETSGRVD(D)NEETIKKR	D	1	0.9957	0.9801	1	9.3	4	4	2	No	Cytoplasm
Q9R0Y5	Ak1	Adenylate kinase isoenzyme 1	RLETYYNATEPVISFYDKR	2	RLETYYNA(T)EPVISFYDKR	T	1	0.997	0.9945	1	50	8	8	2	No	Cytoplasm
Q9R0Y5	Ak1	Adenylate kinase isoenzyme 1	YGYTHLSTGDLLR	2	(Y)GYTHLSTGDLLR	Y	1	0.9998	0.9989	1	37.6	7	7	2	No	Cytoplasm
Q9R0Y5	Ak1	Adenylate kinase isoenzyme 1	YGYTHLSTGDLLR	2	YGY(T)HLSTGDLLR	T	1	0.9984	0.997	1	50	8	8	2	No	Cytoplasm
P05064	Aldoa	Fructose-bisphosphate aldolase A	ALSDHHVYLEGTLLKPNMVTPGHACTQK	4	ALSDHHVYLEGTLLKPNMV(T)PGHACTQK	T	1	0.9955	0.96	1	64.8	25	28	2	No	Cytoplasm, Myofibril,Sarcomere, I band, M line
P05064	Aldoa	Fructose-bisphosphate aldolase A	ALSDHHVYLEGTLLKPNMVTPGHACTQK	4	ALSDHHVYLEGTLL(K)PNMVTPGHACTQK	K	2	0.9948	0.9596	1	64.8	30	41	2	No	Cytoplasm, Myofibril,Sarcomere, I band, M line
P05064	Aldoa	Fructose-bisphosphate aldolase A	GILAADESTGSIAKR	4	GILAADESTG(S)IAKR	S	2	0.9995	0.995	1	64.8	25	28	2	No	Cytoplasm, Myofibril,Sarcomere, I band, M line
P05064	Aldoa	Fructose-bisphosphate aldolase A	IGEHTPSALAIMENANVLAR	2	IGEH(T)PSALAIMENANVLAR	T	1	0.9999	0.999	1	64.8	25	28	2	No	Cytoplasm, Myofibril,Sarcomere, I band, M line
P05064	Aldoa	Fructose-bisphosphate aldolase A	LEGTLLKPNMVTPGHACTQK	1	LEGTLLKPNMVTPG(H)ACTQK	H	1	0.9869	0.8914	1	64.8	25	28	1	No	Cytoplasm, Myofibril,Sarcomere, I band, M line
P05064	Aldoa	Fructose-bisphosphate aldolase A	PHPYPALTPEQK	3	P(H)PYPALTPEQK	H	2	0.9999	0.999	1	64.8	30	41	2	No	Cytoplasm, Myofibril,Sarcomere, I band, M line
P05064	Aldoa	Fructose-bisphosphate aldolase A	PHPYPALTPEQKK	4	P(H)PYPALTPEQKK	H	4	0.9999	0.999	1	64.8	25	28	2	No	Cytoplasm, Myofibril,Sarcomere, I band, M line
P05064	Aldoa	Fructose-bisphosphate aldolase A	ALSDHHVYLEGTLLKPNMVTPGHACTQK	4	ALSDHHVYLEG(T)LLKPNMVTPGHACTQK	T	1	0.9989	0.9965	1	68.4	37	52	2	No	Cytoplasm, Myofibril,Sarcomere, I band, M line
P05064	Aldoa	Fructose-bisphosphate aldolase A	GILAADESTGSIAKR	4	GILAA(D)ESTGSIAKR	D	2	0.9999	0.999	1	63.5	27	31	2	No	Cytoplasm, Myofibril,Sarcomere, I band, M line
P05064	Aldoa	Fructose-bisphosphate aldolase A	IGEHTPSALAIMENANVLAR	2	IGEHTP(S)ALAIMENANVLAR	S	1	0.9999	0.999	1	63.5	27	31	2	No	Cytoplasm, Myofibril,Sarcomere, I band, M line
P05064	Aldoa	Fructose-bisphosphate aldolase A	LQSIGTENTEENRR	1	LQ(S)IGTENTEENRR	S	1	0.9996	0.9988	1	68.4	37	52	2	No	Cytoplasm, Myofibril,Sarcomere, I band, M line
P05064	Aldoa	Fructose-bisphosphate aldolase A	PHPYPALTPEQK	3	PHP(Y)PALTPEQK	Y	1	0.9995	0.9983	1	68.4	37	52	2	No	Cytoplasm, Myofibril,Sarcomere, I band, M line
P97393	Arhgap5	Rho GTPase-activating protein 5	FNESQIKQALRGVLESVK	1	FNESQIKQALRGVL(E)SVK	E	1	0.9025	0.9858	0.9025	1.2	1	1	2	No	Cytoplasm, Cell membrane
Q60935	Art1	GPI-linked NAD(P)(+)--arginine ADP-ribosyltransferase 1	SRGCQQVYR	10	S(R)GCQQVYR	R	7	0.9944	0.9988	0.9944	2.8	1	1	2	No	Sarcoplasmic reticulum membrane
Q60935	Art1	GPI-linked NAD(P)(+)--arginine ADP-ribosyltransferase 1	SRGCQQVYR	10	(S)RGCQQVYR	S	3	0.9997	0.999	1	2.8	2	3	2	No	Sarcoplasmic reticulum membrane
Q8R2G4	Art3	Ecto-ADP-ribosyltransferase 3	AQLFLPRNFK	3	AQLFLP(R)NFK	R	3	0.9999	0.9989	1	15.9	10	10	2	No	Cell membrane
Q8R2G4	Art3	Ecto-ADP-ribosyltransferase 3	KAQLFLPRNFK	7	KAQLFLP(R)NFK	R	7	0.9998	0.999	1	25.3	15	16	2	No	Cell membrane
Q8R2G4	Art3	Ecto-ADP-ribosyltransferase 3	LEDSGRNNLDPDRMPEIK	8	LEDSG(R)NNLDPDRMPEIK	R	3	0.9989	0.9865	1	15.9	10	10	2	No	Cell membrane
Q8R2G4	Art3	Ecto-ADP-ribosyltransferase 3	LEDSGRNNLDPDRMPEIK	8	LED(S)GRNNLDPDRMPEIK	S	3	0.997	0.9799	1	15.9	6	6	2	No	Cell membrane
Q8R2G4	Art3	Ecto-ADP-ribosyltransferase 3	NPLLPDEKPDRSR	2	NPLLPDEKPD(R)SR	R	1	0.9498	0.7917	1	25.3	15	16	1	No	Cell membrane
Q8R2G4	Art3	Ecto-ADP-ribosyltransferase 3	NPLLPDEKPDRSR	2	NPLLPDEKPDRS(R)	R	1	0.9999	0.9987	1	15.9	10	10	1	No	Cell membrane
Q8R2G4	Art3	Ecto-ADP-ribosyltransferase 3	RRYIYNFPFK	1	(R)RYIYNFPFK	R	1	0.9998	0.999	1	25.3	15	16	2	No	Cell membrane
Q8R2G4	Art3	Ecto-ADP-ribosyltransferase 3	SRGKANNPTPGLVPGPK	6	S(R)GKANNPTPGLVPGPK	R	6	0.9997	0.999	1	9.2	5	5	2	No	Cell membrane
Q8R2G4	Art3	Ecto-ADP-ribosyltransferase 3	VLQTEENPLLPDEKPDRSR	17	VLQTEENPLLPDEKPD(R)SR	R	7	0.9986	0.9949	1	9.2	5	5	2	No	Cell membrane
Q8R2G4	Art3	Ecto-ADP-ribosyltransferase 3	VLQTEENPLLPDEKPDRSR	17	VLQTEENPLLPDEKPDR(S)R	S	4	0.9986	0.993	1	25.3	15	16	2	No	Cell membrane
Q8R2G4	Art3	Ecto-ADP-ribosyltransferase 3	VLQTEENPLLPDEKPDRSR	17	VLQTEENPLLPDEKPDRS(R)	R	2	0.9829	0.9696	0.9997	5.1	2	2	2	No	Cell membrane
Q8R2G4	Art3	Ecto-ADP-ribosyltransferase 3	VLQTEENPLLPDEKPDRSRGK	2	VLQTEENPLLPDEKPDRS(R)GK	R	1	0.991	0.9683	1	9.2	5	5	2	No	Cell membrane
Q8R2G4	Art3	Ecto-ADP-ribosyltransferase 3	VLQTEENPLLPDEKPDRSRGK	2	VLQTEENPLLPDEKPD(R)SRGK	R	1	0.9989	0.9947	1	25.3	15	16	2	No	Cell membrane
Q8R2G4	Art3	Ecto-ADP-ribosyltransferase 3	YLYNPDMDNQKLEDSGRNNLDPDRMPEIK	16	YLYNPDMDNQ(K)LEDSGRNNLDPDRMPEIK	K	1	0.9959	0.98	1	25.3	15	16	2	No	Cell membrane
Q8R2G4	Art3	Ecto-ADP-ribosyltransferase 3	YLYNPDMDNQKLEDSGRNNLDPDRMPEIK	16	YLYNPDMDNQKLEDSGRNNL(D)PDRMPEIK	D	3	0.9958	0.9792	1	25.3	15	16	2	No	Cell membrane
Q8R2G4	Art3	Ecto-ADP-ribosyltransferase 3	YLYNPDMDNQKLEDSGRNNLDPDRMPEIK	16	YLYNPDMDNQKLEDSG(R)NNLDPDRMPEIK	R	6	0.9947	0.9739	1	25.3	15	16	2	No	Cell membrane
Q8R2G4	Art3	Ecto-ADP-ribosyltransferase 3	YLYNPDMDNQKLEDSGRNNLDPDRMPEIK	16	YLYNPDMDNQKL(E)DSGRNNLDPDRMPEIK	E	2	0.9878	0.907	1	15.9	6	6	2	No	Cell membrane
Q8R2G4	Art3	Ecto-ADP-ribosyltransferase 3	LEDSGRNNLDPDRMPEIK	8	LEDSGRNNL(D)PDRMPEIK	D	1	0.9928	0.9672	1	18.1	9	9	2	No	Cell membrane
Q8R2G4	Art3	Ecto-ADP-ribosyltransferase 3	LEDSGRNNLDPDRMPEIK	8	LE(D)SGRNNLDPDRMPEIK	D	1	0.9988	0.9893	1	12.9	7	7	2	No	Cell membrane
Q8R2G4	Art3	Ecto-ADP-ribosyltransferase 3	VLQTEENPLLPDEKPDRSR	17	VLQTEENPLLPDEKP(D)RSR	D	2	0.9976	0.9863	1	9.2	4	4	2	No	Cell membrane
Q8R2G4	Art3	Ecto-ADP-ribosyltransferase 3	VLQTEENPLLPDEKPDRSR	17	VLQTEENPLLPDE(K)PDRSR	K	1	0.998	0.9801	1	15.9	7	7	2	No	Cell membrane
Q8R2G4	Art3	Ecto-ADP-ribosyltransferase 3	VLQTEENPLLPDEKPDRSR	17	VLQTEENPLLPD(E)KPDRSR	E	1	0.9965	0.9703	1	12.9	7	7	2	No	Cell membrane
Q8R2G4	Art3	Ecto-ADP-ribosyltransferase 3	VLQTEENPLLPDEKPDRSRGKANNPTPGLVPGPK	1	VLQTEENPLLP(D)EKPDRSRGKANNPTPGLVPGPK	D	1	0.9916	0.9542	1	9.2	4	4	2	No	Cell membrane
Q8R2G4	Art3	Ecto-ADP-ribosyltransferase 3	YLYNPDMDNQKLEDSGRNNLDPDRMPEIK	16	YLYNPDMDNQKLED(S)GRNNLDPDRMPEIK	S	1	0.9783	0.9063	1	18.1	9	9	2	No	Cell membrane
Q8R2G4	Art3	Ecto-ADP-ribosyltransferase 3	YLYNPDMDNQKLEDSGRNNLDPDRMPEIK	16	YLYNPDM(D)NQKLEDSGRNNLDPDRMPEIK	D	1	0.9827	0.8511	1	15.9	7	7	2	No	Cell membrane
Q8R2G4	Art3	Ecto-ADP-ribosyltransferase 3	YLYNPDMDNQKLEDSGRNNLDPDRMPEIK	16	YLYNPDMDNQKLE(D)SGRNNLDPDRMPEIK	D	1	0.9978	0.9809	1	12.9	7	7	2	No	Cell membrane
Q8R2G4	Art3	Ecto-ADP-ribosyltransferase 3	YLYNPDMDNQKLEDSGRNNLDPDRMPEIK	16	YLYNP(D)MDNQKLEDSGRNNLDPDRMPEIK	D	1	0.9938	0.9487	1	12.9	7	7	2	No	Cell membrane
Q8BSY0	Asph	Aspartyl/asparaginyl beta-hydroxylase	QQFLGHMRGSLLTLQR	9	QQFLGHM(R)GSLLTLQR	R	8	0.9592	0.9953	0.9592	2.2	1	1	2	No	Endoplasmic reticulum membrane, Sarcoplasmic reticulum membrane
Q8BSY0	Asph	Aspartyl/asparaginyl beta-hydroxylase	QQFLGHMRGSLLTLQR	9	QQFLG(H)MRGSLLTLQR	H	1	0.8628	0.9456	0.9831	2.2	2	2	2	No	Endoplasmic reticulum membrane, Sarcoplasmic reticulum membrane
Q8R429	Atp2a1	Sarcoplasmic/endoplasmic reticulum calcium ATPase 1	HTDPVPDPRAVNQDK	1	HTDPVPDP(R)AVNQDK	R	1	0.9999	0.999	1	6	6	8	2	No	Endoplasmic reticulum membrane, Sarcoplasmic reticulum membrane
Q8R429	Atp2a1	Sarcoplasmic/endoplasmic reticulum calcium ATPase 1	HTDPVPDPRAVNQDKK	11	HTDPVPDP(R)AVNQDKK	R	9	0.9999	0.999	1	22.9	24	26	2	No	Endoplasmic reticulum membrane, Sarcoplasmic reticulum membrane
Q8R429	Atp2a1	Sarcoplasmic/endoplasmic reticulum calcium ATPase 1	IMSVIKEWGTGRDTLR	6	IMSVIKEWG(T)GRDTLR	T	2	0.9997	0.9968	1	22.9	24	26	2	No	Endoplasmic reticulum membrane, Sarcoplasmic reticulum membrane
Q8R429	Atp2a1	Sarcoplasmic/endoplasmic reticulum calcium ATPase 1	IMSVIKEWGTGRDTLR	6	IMSVIKEWGTG(R)DTLR	R	2	0.9998	0.999	1	11.6	9	10	2	No	Endoplasmic reticulum membrane, Sarcoplasmic reticulum membrane
Q8R429	Atp2a1	Sarcoplasmic/endoplasmic reticulum calcium ATPase 1	MNVFNTEVRSLSK	2	MNVFNTEV(R)SLSK	R	1	0.9996	0.9982	1	11.6	9	10	2	No	Endoplasmic reticulum membrane, Sarcoplasmic reticulum membrane
Q8R429	Atp2a1	Sarcoplasmic/endoplasmic reticulum calcium ATPase 1	MNVFNTEVRSLSK	2	MNVFNTEVR(S)LSK	S	1	0.9998	0.9981	1	6	6	8	2	No	Endoplasmic reticulum membrane, Sarcoplasmic reticulum membrane
Q8R429	Atp2a1	Sarcoplasmic/endoplasmic reticulum calcium ATPase 1	VDQSILTGESVSVIKHTDPVPDPRAVNQDKK	2	VDQSILTGESVSVIKHTDPVPDP(R)AVNQDKK	R	2	0.9967	0.9836	1	11.6	9	10	2	No	Endoplasmic reticulum membrane, Sarcoplasmic reticulum membrane
Q8R429	Atp2a1	Sarcoplasmic/endoplasmic reticulum calcium ATPase 1	VGTTRVPLTGPVKEK	4	VG(T)TRVPLTGPVKEK	T	2	0.9991	0.9915	1	22.9	24	26	2	No	Endoplasmic reticulum membrane, Sarcoplasmic reticulum membrane
Q8R429	Atp2a1	Sarcoplasmic/endoplasmic reticulum calcium ATPase 1	HTDPVPDPRAVNQDKK	11	HTDPVP(D)PRAVNQDKK	D	2	0.9953	0.9552	1	4.7	3	3	2	No	Endoplasmic reticulum membrane, Sarcoplasmic reticulum membrane
Q8R429	Atp2a1	Sarcoplasmic/endoplasmic reticulum calcium ATPase 1	IMSVIKEWGTGRDTLR	6	IM(S)VIKEWGTGRDTLR	S	2	0.9994	0.9964	1	22.2	22	23	2	No	Endoplasmic reticulum membrane, Sarcoplasmic reticulum membrane
Q8R429	Atp2a1	Sarcoplasmic/endoplasmic reticulum calcium ATPase 1	SMSVYCSPAK	2	SM(S)VYCSPAK	S	1	0.9998	0.9988	1	22.2	22	23	2	No	Endoplasmic reticulum membrane, Sarcoplasmic reticulum membrane
Q8R429	Atp2a1	Sarcoplasmic/endoplasmic reticulum calcium ATPase 1	SMSVYCSPAK	2	(S)MSVYCSPAK	S	1	0.9994	0.998	1	30.1	32	38	2	No	Endoplasmic reticulum membrane, Sarcoplasmic reticulum membrane
Q8R429	Atp2a1	Sarcoplasmic/endoplasmic reticulum calcium ATPase 1	VGTTRVPLTGPVKEK	4	VGTTRVPLTGPV(K)EK	K	2	0.9925	0.959	1	22.2	22	23	2	No	Endoplasmic reticulum membrane, Sarcoplasmic reticulum membrane
P01027	C3	Complement C3	DSCIGTLVVKGDPRDNHLAPGQQTTLR	2	DSCIGTLVVKGDP(R)DNHLAPGQQTTLR	R	2	0.9983	0.9952	1	1.6	2	2	2	No	Secreted
P01027	C3	Complement C3	GDPRDNHLAPGQQTTLR	5	G(D)PRDNHLAPGQQTTLR	D	5	0.9989	0.9968	1	1.6	2	2	2	No	Secreted
P16015	Ca3	Carbonic anhydrase 3	GDNQSPIELHTKDIK	2	GDNQSPIELHT(K)DIK	K	1	0.9977	0.9819	1	46.2	10	14	2	No	Cytoplasm
P16015	Ca3	Carbonic anhydrase 3	GDNQSPIELHTKDIK	2	GDNQ(S)PIELHTKDIK	S	1	0.9993	0.9985	1	46.2	11	14	2	No	Cytoplasm
O08532	Cacna2d1	Voltage-dependent calcium channel subunit alpha-2/delta-1	TSIRDPCAGPVCDCKR	1	T(S)IRDPCAGPVCDCKR	S	1	0.9947	0.9989	0.9947	1.5	1	1	2	No	Membrane
P47757	Capzb	F-actin-capping protein subunit beta	QMEKDETVSDCSPHIANIGR	4	QMEKDETVSD(C)SPHIANIGR	C	2	0.991	0.9782	1	10.5	2	2	2	No	Cytoplasm, Cytoskeleton, Myofibril, Sarcomere, Z line
P47757	Capzb	F-actin-capping protein subunit beta	QMEKDETVSDCSPHIANIGR	4	QME(K)DETVSDCSPHIANIGR	K	2	0.9503	0.9814	0.9998	10.5	2	2	2	No	Cytoplasm, Cytoskeleton, Myofibril, Sarcomere, Z line
Q08857	Cd36	Platelet glycoprotein 4	LQVNILVKPARK	1	LQVNILVKPAR(K)	K	1	0.9998	0.999	1	2.8	2	2	2	No	Cell membrane , Apical cell membrane, Membrane raft, Golgi apparatus
Q08857	Cd36	Platelet glycoprotein 4	RLQVNILVKPARK	2	RLQVNILVKPA(R)K	R	2	0.9998	0.999	1	2.8	2	2	2	No	Cell membrane , Apical cell membrane, Membrane raft, Golgi apparatus
Q61475	Cd55	Complement decay-accelerating factor, GPI-anchored	DCGPPPDIPNARPILGRHSK	1	DCGPPPDIPNARPILG(R)HSK	R	1	0.9998	0.9989	1	5.4	2	2	1	No	Cell membrane
Q61475	Cd55	Complement decay-accelerating factor, GPI-anchored	GDCGPPPDIPNARPILGRHSK	2	GDCGPPPDIPNARPILGRH(S)K	S	1	0.9984	0.9955	0.9984	5.4	3	3	2	No	Cell membrane
Q61475	Cd55	Complement decay-accelerating factor, GPI-anchored	GDCGPPPDIPNARPILGRHSK	2	GDCGPPPDIPNARPILG(R)HSK	R	1	0.9963	0.9785	1	5.4	2	2	2	No	Cell membrane
Q9WTR5	Cdh13	Cadherin-13	QKRSIVVSPILIPENQR	3	Q(K)RSIVVSPILIPENQR	K	2	0.9996	0.999	1	2.4	2	2	2	No	Cell membrane
Q9WTR5	Cdh13	Cadherin-13	RSIVVSPILIPENQR	1	(R)SIVVSPILIPENQR	R	1	0.9996	0.999	1	2.4	2	2	2	No	Cell membrane
Q9WTR5	Cdh13	Cadherin-13	FARTSPVPR	3	FA(R)TSPVPR	R	3	0.9994	0.9982	1	3.6	2	2	2	No	Cell membrane
Q9WTR5	Cdh13	Cadherin-13	QKRSIVVSPILIPENQR	3	QKR(S)IVVSPILIPENQR	S	1	0.9997	0.999	1	3.6	2	2	2	No	Cell membrane
P33146	Cdh15	Cadherin-15	VSVQNEAPLQAAAPRAR	4	VSVQNEAPLQAAAP(R)AR	R	4	0.9893	0.9988	0.9893	2.2	1	1	2	No	Cell membrane
Q8VCT4	Ces1d	Carboxylesterase 1D	AKESAQRPSHREHVEL	26	AKESAQRPSH(R)EHVEL	R	21	0.9869	0.9686	1	2.8	3	6	2	No	Endoplasmic reticulum lumen, Cytoplasm, Lipid droplet, Microsome
Q8VCT4	Ces1d	Carboxylesterase 1D	AKESAQRPSHREHVEL	26	AKESAQRPSHR(E)(H)VEL	E,H	1	0.9988	0.9938	1	2.8	6	10	2	No	Endoplasmic reticulum lumen, Cytoplasm, Lipid droplet, Microsome
Q8VCT4	Ces1d	Carboxylesterase 1D	AKESAQRPSHREHVEL	26	AKESAQRP(S)HREHVEL	S	1	0.9953	0.977	1	2.8	6	10	2	No	Endoplasmic reticulum lumen, Cytoplasm, Lipid droplet, Microsome
Q8VCT4	Ces1d	Carboxylesterase 1D	AKESAQRPSHREHVEL	26	AKESAQRPSHR(E)HVEL	E	1	0.9998	0.9976	1	2.8	8	9	2	No	Endoplasmic reticulum lumen, Cytoplasm, Lipid droplet, Microsome
Q8VCT4	Ces1d	Carboxylesterase 1D	AKESAQRPSHREHVEL	26	AKESAQRPS(H)REHVEL	H	1	0.9969	0.9622	1	2.8	8	9	2	No	Endoplasmic reticulum lumen, Cytoplasm, Lipid droplet, Microsome
Q8VCT4	Ces1d	Carboxylesterase 1D	AKESAQRPSHREHVEL	26	AKESAQRPS(H)R(E)HVEL	R,E	1	0.9966	0.9587	1	2.8	8	9	2	No	Endoplasmic reticulum lumen, Cytoplasm, Lipid droplet, Microsome
Q8VCT4	Ces1d	Carboxylesterase 1D	ESAQRPSHREHVEL	10	ESAQRPSH(R)EHVEL	R	9	0.9971	0.9929	1	2.8	3	6	2	No	Endoplasmic reticulum lumen, Cytoplasm, Lipid droplet, Microsome
Q8VCT4	Ces1d	Carboxylesterase 1D	ESAQRPSHREHVEL	10	ESAQRP(S)HREHVEL	S	1	0.9935	0.9704	1	2.8	3	4	2	No	Endoplasmic reticulum lumen, Cytoplasm, Lipid droplet, Microsome
P04186	Cfb	Complement factor B	LEDIVTYHCSRGLVLR	1	LEDIVTYHCS(R)GLVLR	R	1	0.9746	0.9921	0.9746	2.1	1	1	2	No	Secreted
P07310	Ckm	Creatine kinase M-type	AGHPFMWNEHLGYVLTCPSNLGTGLR	29	AG(H)PFMWNEHLGYVLTCPSNLGTGLR	H	12	0.9999	0.9988	1	67.7	40	49	2	No	Cytoplasm
P07310	Ckm	Creatine kinase M-type	FKLNYKPQEEYPDLSK	5	F(K)LNYKPQEEYPDLSK	K	3	0.9998	0.999	1	34.1	10	10	2	No	Cytoplasm
P07310	Ckm	Creatine kinase M-type	FKLNYKPQEEYPDLSKHNNHMAK	2	FKLNYKPQEEYPDLS(K)HNNHMAK	K	1	0.9876	0.8968	1	67.7	40	49	2	No	Cytoplasm
P07310	Ckm	Creatine kinase M-type	HGGYKPTDKHK	2	(H)GGYKPTDKHK	H	2	0.9532	0.7158	1	58.5	45	74	2	No	Cytoplasm
P07310	Ckm	Creatine kinase M-type	HGGYKPTDKHKTDLNHENLK	5	HGGYKPTDKHKTDLN(H)ENLK	H	1	0.995	0.956	1	67.7	40	49	2	No	Cytoplasm
P07310	Ckm	Creatine kinase M-type	HGGYKPTDKHKTDLNHENLK	5	HGGYKPTDKHK(T)DLNHENLK	T	2	0.982	0.8707	1	58.5	45	74	2	No	Cytoplasm
P07310	Ckm	Creatine kinase M-type	HGGYKPTDKHKTDLNHENLKGGDDLDPNYVLSSR	9	HGGYKPTDKHKTDLN(H)ENLKGGDDLDPNYVLSSR	H	3	0.997	0.9734	1	67.7	40	49	2	No	Cytoplasm
P07310	Ckm	Creatine kinase M-type	HGGYKPTDKHKTDLNHENLKGGDDLDPNYVLSSR	9	HGGYKPTDKHKTDLNHENL(K)GGDDLDPNYVLSSR	K	1	0.9911	0.9241	1	67.7	40	49	2	No	Cytoplasm
P07310	Ckm	Creatine kinase M-type	HKTDLNHENLKGGDDLDPNYVLSSR	2	HKTDLN(H)ENLKGGDDLDPNYVLSSR	H	1	0.9975	0.9775	1	67.7	40	49	2	No	Cytoplasm
P07310	Ckm	Creatine kinase M-type	KAGHPFMWNEHLGYVLTCPSNLGTGLR	9	KAG(H)PFMWNEHLGYVLTCPSNLGTGLR	H	4	0.9995	0.9958	1	67.7	40	49	2	No	Cytoplasm
P07310	Ckm	Creatine kinase M-type	LANLSKHPK	1	LANL(S)KHPK	S	1	0.9927	0.944	1	58.5	45	74	2	No	Cytoplasm
P07310	Ckm	Creatine kinase M-type	LNYKPQEEYPDLSK	2	LN(Y)KPQEEYPDLSK	Y	2	0.9999	0.999	1	58.5	45	74	2	No	Cytoplasm
P07310	Ckm	Creatine kinase M-type	LNYKPQEEYPDLSKHNNHMAK	4	LNYKPQEEYP(D)LSKHNNHMAK	D	2	0.9991	0.9893	1	16	7	9	2	No	Cytoplasm
P07310	Ckm	Creatine kinase M-type	LNYKPQEEYPDLSKHNNHMAK	4	LNYKPQEEYPDL(S)KHNNHMAK	S	1	0.9926	0.9434	1	58.5	45	74	2	No	Cytoplasm
P07310	Ckm	Creatine kinase M-type	LSVEALNSLTGEFKGK	2	LSVEALNSL(T)GEFKGK	T	1	0.9993	0.994	1	67.7	40	49	2	No	Cytoplasm
P07310	Ckm	Creatine kinase M-type	RFCVGLQK	5	(R)FCVGLQK	R	5	0.9998	0.9988	1	14.2	7	9	2	No	Cytoplasm
P07310	Ckm	Creatine kinase M-type	SMTEQEQQQLIDDHFLFDKPVSPLLLASGMAR	12	SMTEQEQQQLIDD(H)FLFDKPVSPLLLASGMAR	H	4	0.9982	0.9834	1	67.7	40	49	2	No	Cytoplasm
P07310	Ckm	Creatine kinase M-type	SMTEQEQQQLIDDHFLFDKPVSPLLLASGMAR	12	SMTEQEQQQLI(D)DHFLFDKPVSPLLLASGMAR	D	1	0.969	0.7731	1	67.7	40	49	2	No	Cytoplasm
P07310	Ckm	Creatine kinase M-type	SMTEQEQQQLIDDHFLFDKPVSPLLLASGMAR	12	SMTEQEQQQLIDDHFLF(D)KPVSPLLLASGMAR	D	2	0.9976	0.9812	1	58.5	45	74	2	No	Cytoplasm
P07310	Ckm	Creatine kinase M-type	AGHPFMWNEHLGYVLTCPSNLGTGLR	29	AGHPFMWNEHLG(Y)VLTCPSNLGTGLR	Y	13	0.999	0.9909	1	73	50	58	2	No	Cytoplasm
P07310	Ckm	Creatine kinase M-type	AGHPFMWNEHLGYVLTCPSNLGTGLR	29	AGHPFMWNEHLGYVL(T)CPSNLGTGLR	T	3	0.9951	0.9722	1	23.1	10	15	2	No	Cytoplasm
P07310	Ckm	Creatine kinase M-type	AGHPFMWNEHLGYVLTCPSNLGTGLR	29	AGHPFMWNE(H)LGYVLTCPSNLGTGLR	H	1	0.9219	0.7795	1	56.2	47	75	2	No	Cytoplasm
P07310	Ckm	Creatine kinase M-type	FKLNYKPQEEYPDLSK	5	FKLNY(K)PQEEYPDLSK	K	2	0.9986	0.9874	1	73	50	58	2	No	Cytoplasm
P07310	Ckm	Creatine kinase M-type	FKLNYKPQEEYPDLSKHNNHMAK	2	FKLNY(K)PQEEYPDLSKHNNHMAK	K	1	0.9945	0.9516	1	73	50	58	2	No	Cytoplasm
P07310	Ckm	Creatine kinase M-type	GKYYPLK	1	G(K)YYPLK	K	1	0.9854	0.879	1	73	50	58	2	No	Cytoplasm
P07310	Ckm	Creatine kinase M-type	GQSIDDMIPAQK	2	GQ(S)IDDMIPAQK	S	2	0.9999	0.9989	1	73	50	58	2	No	Cytoplasm
P07310	Ckm	Creatine kinase M-type	HGGYKPTDKHKTDLNHENLK	5	HGGYKP(T)DKHKTDLNHENLK	T	1	0.9924	0.9337	1	73	50	58	2	No	Cytoplasm
P07310	Ckm	Creatine kinase M-type	HGGYKPTDKHKTDLNHENLK	5	HGGYKPTDKHKT(D)LNHENLK	D	1	0.9894	0.9655	1	56.2	47	75	2	No	Cytoplasm
P07310	Ckm	Creatine kinase M-type	HGGYKPTDKHKTDLNHENLKGGDDLDPNYVLSSR	9	HGGYKPTDKHKTDLNHENLKGGDDL(D)PNYVLSSR	D	3	0.9982	0.9834	1	73	50	58	2	No	Cytoplasm
P07310	Ckm	Creatine kinase M-type	HGGYKPTDKHKTDLNHENLKGGDDLDPNYVLSSR	9	HGGYKPTDKHKTDLNHENLKGG(D)DLDPNYVLSSR	D	1	0.9957	0.9611	1	73	50	58	2	No	Cytoplasm
P07310	Ckm	Creatine kinase M-type	HGGYKPTDKHKTDLNHENLKGGDDLDPNYVLSSR	9	HGGYKPTDKH(K)TDLNHENLKGGDDLDPNYVLSSR	K	1	0.9597	0.8769	1	56.2	47	75	2	No	Cytoplasm
P07310	Ckm	Creatine kinase M-type	HKTDLNHENLKGGDDLDPNYVLSSR	2	HKTDLNHENLKGG(D)DLDPNYVLSSR	D	1	0.9973	0.9753	1	73	50	58	2	No	Cytoplasm
P07310	Ckm	Creatine kinase M-type	KAGHPFMWNEHLGYVLTCPSNLGTGLR	9	KAGHPFMWNEHLG(Y)VLTCPSNLGTGLR	Y	2	0.993	0.939	1	73	50	58	2	No	Cytoplasm
P07310	Ckm	Creatine kinase M-type	KAGHPFMWNEHLGYVLTCPSNLGTGLR	9	KAGHPFMWNEHLGYVL(T)CPSNLGTGLR	T	3	0.9973	0.9729	1	18.1	9	12	2	No	Cytoplasm
P07310	Ckm	Creatine kinase M-type	KLEKGQSIDDMIPAQK	1	(K)LEKGQSIDDMIPAQK	K	1	0.9999	0.9989	1	73	50	58	2	No	Cytoplasm
P07310	Ckm	Creatine kinase M-type	LNYKPQEEYPDLSKHNNHMAK	4	LNY(K)PQEEYPDLSKHNNHMAK	K	1	0.9995	0.9945	1	18.1	9	12	2	No	Cytoplasm
P07310	Ckm	Creatine kinase M-type	LSVEALNSLTGEFKGK	2	L(S)VEALNSLTGEFKGK	S	1	0.9999	0.999	1	73	50	58	2	No	Cytoplasm
P07310	Ckm	Creatine kinase M-type	SMTEQEQQQLIDDHFLFDKPVSPLLLASGMAR	12	SMTEQEQQQLID(D)HFLFDKPVSPLLLASGMAR	D	1	0.9968	0.9712	1	73	50	58	2	No	Cytoplasm
P07310	Ckm	Creatine kinase M-type	SMTEQEQQQLIDDHFLFDKPVSPLLLASGMAR	12	SMTEQ(E)QQQLIDDHFLFDKPVSPLLLASGMAR	E	3	0.9796	0.8383	1	73	50	58	2	No	Cytoplasm
P07310	Ckm	Creatine kinase M-type	SMTEQEQQQLIDDHFLFDKPVSPLLLASGMAR	12	SMT(E)QEQQQLIDDHFLFDKPVSPLLLASGMAR	E	1	0.9937	0.9235	1	43	14	14	2	No	Cytoplasm
P07310	Ckm	Creatine kinase M-type	VLTPDLYNK	1	VL(T)PDLYNK	T	1	0.9969	0.9716	1	73	50	58	2	No	Cytoplasm
Q9QXT0	Cnpy2	Protein canopy homolog 2	KTIQMGSFRINPDGSQSVVEVPYAR	2	KTIQMGSF(R)INPDGSQSVVEVPYAR	R	2	0.9899	0.9978	0.9899	13.7	1	1	2	No	Endoplasmic reticulum
Q9QXT0	Cnpy2	Protein canopy homolog 2	RTDLCDHALHRSHDEL	2	RTDLCDHALH(R)SHDEL	R	1	0.9612	0.9878	0.9612	8.8	1	1	2	No	Endoplasmic reticulum
Q9QXT0	Cnpy2	Protein canopy homolog 2	RTDLCDHALHRSHDEL	2	RTDLCDHALHRSHD(E)L	E	1	0.8782	0.9682	0.8782	8.8	1	1	2	No	Endoplasmic reticulum
O88668	Creg1	Protein CREG1	RGGRDHGDWDVDR	2	RGG(R)DHGDWDVDR	R	2	0.9952	0.999	0.9952	5.9	1	1	1	No	Secreted
P21460	Cst3	Cystatin-C	QGPRMLGAPEEADANEEGVRR	2	QGP(R)MLGAPEEADANEEGVRR	R	2	0.9958	0.999	0.9958	15	1	1	2	No	Secreted
P16675	Ctsa	Lysosomal protective protein	HRYEDTLVVQDFGNIFTR	2	(H)RYEDTLVVQDFGNIFTR	H	1	0.9652	0.9923	0.9652	3.8	1	1	2	No	Lysosome
P16675	Ctsa	Lysosomal protective protein	HRYEDTLVVQDFGNIFTR	2	H(R)YEDTLVVQDFGNIFTR	R	1	0.9628	0.992	0.9628	3.8	1	1	2	No	Lysosome
Q5SSH8	Cyb5d2	Neuferricin	RHYEPGAHYSGFAGR	3	(R)HYEPGAHYSGFAGR	R	3	0.9967	0.999	0.9967	5.7	1	1	2	No	Secreted
Q62165	Dag1	Dystroglycan	RIADENGKPRPAFSNALEPDFK	3	(R)IADENGKPRPAFSNALEPDFK	R	2	0.9973	0.9922	1	4.6	2	2	2	No	Secreted, Extracellular space, Cell membrane, Cytoskeleton, Nucleus, Nucleoplasm, Cell membrane, Sarcolemma, Cell junction, Synapse, Postsynaptic cell membrane
Q62165	Dag1	Dystroglycan	TTTSGVPRGGEPNQRPELK	2	TTTSGVP(R)GGEPNQRPELK	R	2	0.9955	0.9872	1	4.6	2	2	2	No	Secreted, Extracellular space, Cell membrane, Cytoskeleton, Nucleus, Nucleoplasm, Cell membrane, Sarcolemma, Cell junction, Synapse, Postsynaptic cell membrane
Q62165	Dag1	Dystroglycan	RIADENGKPRPAFSNALEPDFK	3	RIAD(E)NGKPRPAFSNALEPDFK	E	1	0.9946	0.9837	1	4.6	2	2	2	No	Secreted, Extracellular space, Cell membrane, Cytoskeleton, Nucleus, Nucleoplasm, Cell membrane, Sarcolemma, Cell junction, Synapse, Postsynaptic cell membrane
P01132	Egf	Pro-epidermal growth factor	IIIQERISRPR	1	IIIQE(R)ISRPR	R	1	0.9909	0.9972	0.9909	0.9	1	1	2	No	Cell Membrane
P70445	Eif4ebp2	Eukaryotic translation initiation factor 4E-binding protein 2	SASAGGSHQPSQSRAIPTR	1	SASAGGSHQPSQS(R)AIPTR	R	1	0.9863	0.9971	0.9863	15.8	1	1	2	No	Cytoplasm
Q9WUK2	Eif4h	Eukaryotic translation initiation factor 4H	AGPPMGSRFR	1	AGPPMGS(R)FR	R	1	0.9853	0.9968	0.9853	4	1	1	2	No	Cytoplasm
Q8C7X2	Emc1	ER membrane protein complex subunit 1	VTAFPATRNVLR	1	VTAFPAT(R)NVLR	R	1	0.9967	0.999	0.9967	1.2	1	1	2	No	Membrane
Q3TAS6	Emc10	ER membrane protein complex subunit 10	IERLEMEQAQK	1	IE(R)LEMEQAQK	R	1	0.9995	0.9987	1	9.3	2	2	1	No	Endoplasmic reticulum membrane, Secreted
Q3TAS6	Emc10	ER membrane protein complex subunit 10	VGASARGTGADGR	2	VGASA(R)GTGADGR	R	2	0.9996	0.999	1	9.3	2	2	2	No	Endoplasmic reticulum membrane, Secreted
P17182	Eno1	Alpha-enolase	AAVPSGASTGIYEALELR	2	AAVP(S)GASTGIYEALELR	S	2	0.9998	0.9988	0.9972	12	1	1	2	No	Cytoplasm, Cell membrane
P17182	Eno1	Alpha-enolase	LAQSNGWGVMVSHR	2	LAQ(S)NGWGVMVSHR	S	2	0.9998	0.999	0.9972	12	1	1	2	No	Cytoplasm, Cell membrane
P21550	Eno3	Beta-enolase	AVEHINKTLGPALLEK	2	AVE(H)INKTLGPALLEK	H	1	0.9996	0.9984	1	31.3	15	15	2	No	Cytoplasm
P21550	Eno3	Beta-enolase	HIADLAGNPDLVLPVPAFNVINGGSHAGNK	10	HIADLAGNPDLVLPVPAFNVINGG(S)HAGNK	S	5	0.9998	0.999	1	31.3	15	15	2	No	Cytoplasm
P21550	Eno3	Beta-enolase	HIADLAGNPDLVLPVPAFNVINGGSHAGNK	10	HIADLAGNPDLVLPVPAFNVINGGSHAGN(K)	K	1	0.9996	0.9982	1	31.3	15	15	2	No	Cytoplasm
P21550	Eno3	Beta-enolase	IGAEVYHHLK	13	IGAEVYH(H)LK	H	6	0.9998	0.999	1	31.3	15	15	2	No	Cytoplasm
P21550	Eno3	Beta-enolase	IGAEVYHHLK	13	IGAEVYHHL(K)	K	1	0.9949	0.9772	1	31.3	15	15	2	No	Cytoplasm
P21550	Eno3	Beta-enolase	IGAEVYHHLKGVIK	2	IGAEVYH(H)LKGVIK	H	1	0.9827	0.9254	1	31.3	15	15	2	No	Cytoplasm
P21550	Eno3	Beta-enolase	AVEHINKTLGPALLEK	2	AV(E)HINKTLGPALLEK	E	1	0.9977	0.9869	1	32.7	16	17	2	No	Cytoplasm
P21550	Eno3	Beta-enolase	HIADLAGNPDLVLPVPAFNVINGGSHAGNK	10	HIADLAGNPDLVLPVPAFNVINGGS(H)AGNK	H	2	0.9997	0.9981	1	32.7	16	17	2	No	Cytoplasm
P21550	Eno3	Beta-enolase	HIADLAGNPDLVLPVPAFNVINGGSHAGNK	10	HIADLAGNP(D)LVLPVPAFNVINGGSHAGNK	D	2	0.9996	0.9954	1	22.6	10	10	2	No	Cytoplasm
P21550	Eno3	Beta-enolase	IGAEVYHHLK	13	IGA(E)VYHHLK	E	6	0.9998	0.9989	1	32.7	16	17	2	No	Cytoplasm
P21550	Eno3	Beta-enolase	IGAEVYHHLKGVIK	2	IGA(E)VYHHLKGVIK	E	1	0.9907	0.9494	1	32.7	16	17	2	No	Cytoplasm
Q9EQH2	Erap1	Endoplasmic reticulum aminopeptidase 1	SQHSSSTSHWRQEVVDVK	2	SQHSSSTS(H)WRQEVVDVK	H	1	0.9587	0.987	0.9587	1.9	1	1	2	No	Endoplasmic reticulum membrane
Q9EQH2	Erap1	Endoplasmic reticulum aminopeptidase 1	SQHSSSTSHWRQEVVDVK	2	SQHSSSTSHWRQ(E)VVDVK	E	1	0.9528	0.9884	0.9528	1.9	1	1	2	No	Endoplasmic reticulum membrane
Q9D1Q6	Erp44	Endoplasmic reticulum resident protein 44	LAPSEYRYTLLR	4	LAPSEY(R)YTLLR	R	1	0.9954	0.999	0.9954	3	1	1	2	No	Endoplasmic reticulum lumen
Q9D1Q6	Erp44	Endoplasmic reticulum resident protein 44	LAPSEYRYTLLR	4	LAPSE(Y)RYTLLR	Y	1	0.9964	0.9989	0.9964	3	1	1	2	No	Endoplasmic reticulum lumen
Q9D1Q6	Erp44	Endoplasmic reticulum resident protein 44	LAPSEYRYTLLR	4	LAP(S)EYRYTLLR	S	2	0.9891	0.9977	0.9891	3	1	1	2	No	Endoplasmic reticulum lumen
O70514	Fgfbp1	Fibroblast growth factor-binding protein 1	LVNPNARGNTKPR	4	LVNPNA(R)GNTKPR	R	4	0.9018	0.9771	0.9018	5.2	1	1	2	No	Secreted,Extracellular space, Cell membrane
P97447	Fhl1	Four and a half LIM domains protein 1	RFVFHNEQVYCPDCAK	2	(R)FVFHNEQVYCPDCAK	R	2	0.9323	0.9831	0.9323	5.7	1	1	2	No	Nucleus, Cytoplasm
P11276	Fn1	Fibronectin	RPGAAEPSPDGTTGHTYNQYTQRYNQR	5	RPGAAEPSPDGTTGHTYNQYTQR(Y)NQR	Y	1	0.9979	0.994	1	1.1	2	2	2	No	Secreted, Extracellular space, Extracellular matrix.
P11276	Fn1	Fibronectin	RPGAAEPSPDGTTGHTYNQYTQRYNQR	5	RPGAAEPSPDGTTGHTYNQYTQRYNQ(R)	R	2	0.9946	0.9848	1	1.1	2	2	2	No	Secreted, Extracellular space, Extracellular matrix.
P11276	Fn1	Fibronectin	RPGAAEPSPDGTTGHTYNQYTQRYNQR	5	RPGAAEPSPDGTTGHT(Y)NQYTQRYNQR	Y	1	0.9933	0.9799	1	1.1	2	2	2	No	Secreted, Extracellular space, Extracellular matrix.
P11276	Fn1	Fibronectin	RPGAAEPSPDGTTGHTYNQYTQRYNQR	5	RPGAAEPSPDGTTGHTYNQ(Y)TQRYNQR	Y	1	0.9926	0.978	1	1.1	2	2	2	No	Secreted, Extracellular space, Extracellular matrix.
P16882	Ghr	Growth hormone receptor	ASPVLQRINPSLGTSSSGKPR	6	ASPVLQ(R)INPSLGTSSSGKPR	R	6	0.9767	0.9949	0.9767	3.2	1	1	2	No	Cell membrane
Q61543	Glg1	Golgi apparatus protein 1	RGGAGPGGTGGGWK	5	(R)GGAGPGGTGGGWK	R	5	0.996	0.999	0.996	1.2	1	1	2	No	Cell membrane, Golgi apparatus membrane, Cytoplasm, Cytoskeleton, Microtubule organizing center
Q9QUH0	Glrx	Glutaredoxin-1	VVVFIKPTCPYCR	1	VVVFI(K)PTCPYCR	K	1	0.9885	0.9987	0.9885	12.1	1	1	2	No	Cytoplasm
Q9DCZ1	Gmpr	GMP reductase 1	VGVGPGSVCTTR	2	VGVGPG(S)VCTTR	S	2	0.917	0.99	0.917	3.5	1	1	2	No	Cytoplasm
Q9QZF2	Gpc1	Glypican-1	KSSSSRTPLTHALPGLSEQEGQK	6	KSSSS(R)TPLTHALPGLSEQEGQK	R	3	0.9984	0.9901	1	4.1	2	2	2	No	Cell membrane, Endosome,Secreted, Extracellular space.
Q9QZF2	Gpc1	Glypican-1	KSSSSRTPLTHALPGLSEQEGQK	6	(K)SSSSRTPLTHALPGLSEQEGQK	K	1	0.9986	0.9864	1	4.1	4	4	2	No	Cell membrane, Endosome,Secreted, Extracellular space.
Q9QZF2	Gpc1	Glypican-1	KSSSSRTPLTHALPGLSEQEGQK	6	KSSSSR(T)PLTHALPGLSEQEGQK	T	1	0.9973	0.9736	1	4.1	4	4	2	No	Cell membrane, Endosome,Secreted, Extracellular space.
Q9QZF2	Gpc1	Glypican-1	KSSSSRTPLTHALPGLSEQEGQK	6	KSS(S)SRTPLTHALPGLSEQEGQK	S	1	0.9955	0.9574	1	4.1	4	4	2	No	Cell membrane, Endosome,Secreted, Extracellular space.
Q9QZF2	Gpc1	Glypican-1	SSSSRTPLTHALPGLSEQEGQK	1	SS(S)SRTPLTHALPGLSEQEGQK	S	1	0.9995	0.9952	1	4.1	4	4	2	No	Cell membrane, Endosome,Secreted, Extracellular space.
P51655	Gpc4	Glypican-4	VFQGCGPPKPLPAGRIS	4	VFQGCGPPKPLPAGRI(S)	S	2	0.8736	0.9698	0.8736	3.1	1	1	1	No	Cell membrane, Secreted, Extracellular space
P51655	Gpc4	Glypican-4	VFQGCGPPKPLPAGRIS	4	VFQGCGPPKPLPAG(R)IS	R	2	0.9967	0.999	0.9967	3.1	1	1	1	No	Cell membrane, Secreted, Extracellular space
P13020	Gsn	Gelsolin	APQSRVSEARPSTMVVEHPEFLK	5	APQSRV(S)EARPSTMVVEHPEFLK	S	1	0.9989	0.9886	1	11.2	4	5	2	No	Cytoplasm, Cytoskeleton, Secreted
P13020	Gsn	Gelsolin	IEGSNKVPVDPATYGQFYGGDSYIILYNYRHGGR	3	IEGSNKVPVDPATYGQFYGGDSYIILYN(Y)RHGGR	Y	1	0.9886	0.9275	1	9.6	4	4	2	No	Cytoplasm, Cytoskeleton, Secreted
P13020	Gsn	Gelsolin	MQYPRQTQVSVLPEGGETPLFK	18	MQYP(R)QTQVSVLPEGGETPLFK	R	9	0.9911	0.999	0.9911	2.8	1	2	2	No	Cytoplasm, Cytoskeleton, Secreted
P13020	Gsn	Gelsolin	MQYPRQTQVSVLPEGGETPLFK	18	MQYPRQ(T)QVSVLPEGGETPLFK	T	7	0.9998	0.999	1	5.3	4	5	2	No	Cytoplasm, Cytoskeleton, Secreted
P13020	Gsn	Gelsolin	RTPITVVR	10	(R)TPITVVR	R	10	0.9998	0.999	1	5.3	4	5	2	No	Cytoplasm, Cytoskeleton, Secreted
P13020	Gsn	Gelsolin	YIETDPANRDRR	2	YIETDPANRDR(R)	R	2	0.9933	0.9676	1	5.3	4	5	2	No	Cytoplasm, Cytoskeleton, Secreted
P13020	Gsn	Gelsolin	APQSRVSEARPSTMVVEHPEFLK	5	APQS(R)VSEARPSTMVVEHPEFLK	R	3	0.9978	0.9896	1	6.8	7	7	2	No	Cytoplasm, Cytoskeleton, Secreted
P13020	Gsn	Gelsolin	APQSRVSEARPSTMVVEHPEFLK	5	APQ(S)RVSEARPSTMVVEHPEFLK	S	1	0.9996	0.9957	1	16.4	9	10	2	No	Cytoplasm, Cytoskeleton, Secreted
P13020	Gsn	Gelsolin	IEGSNKVPVDPATYGQFYGGDSYIILYNYRHGGR	3	IEGSNKVPVDPATYGQF(Y)GGDSYIILYNYRHGGR	Y	1	0.9877	0.8872	1	16.4	9	10	2	No	Cytoplasm, Cytoskeleton, Secreted
P13020	Gsn	Gelsolin	IEGSNKVPVDPATYGQFYGGDSYIILYNYRHGGR	3	IEGSNKVPVDPAT(Y)GQFYGGDSYIILYNYRHGGR	Y	1	0.9976	0.9796	1	11.2	6	6	2	No	Cytoplasm, Cytoskeleton, Secreted
P13020	Gsn	Gelsolin	MQYPRQTQVSVLPEGGETPLFK	18	MQ(Y)PRQTQVSVLPEGGETPLFK	Y	1	0.9998	0.999	1	3.8	5	6	2	No	Cytoplasm, Cytoskeleton, Secreted
P13020	Gsn	Gelsolin	MQYPRQTQVSVLPEGGETPLFK	18	MQYPRQTQV(S)VLPEGGETPLFK	S	1	0.9998	0.9988	1	3.8	5	6	2	No	Cytoplasm, Cytoskeleton, Secreted
P13020	Gsn	Gelsolin	VSEARPSTMVVEHPEFLK	3	VSEA(R)PSTMVVEHPEFLK	R	3	0.9991	0.9959	1	6.8	7	7	2	No	Cytoplasm, Cytoskeleton, Secreted
Q9Z1E4	Gys1	Glycogen [starch] synthase, muscle	VGGIYTVLQTK	1	VGGI(Y)TVLQTK	Y	1	0.9844	0.9979	0.9844	1.5	1	1	2	No	N/A
P10853,Q64478,Q6ZWY9,Q8CGP1	Hist1h2bf;Hist1h2bh;Hist1h2bc;Hist1h2bk	Histone H2B type 1-F/J/L;Histone H2B type 1-H; Histone H2B type 1-C/E/G;Histone H2B type 1-K	PEPAKSAPAPK	5	PEPAK(S)APAPK	S	1	0.9996	0.999	1	8.7	2	2	2	No	Nucleus, Chromosome
P10853,Q64478,Q6ZWY9,Q8CGP1	Hist1h2bf;Hist1h2bh;Hist1h2bc;Hist1h2bk	Histone H2B type 1-F/J/L;Histone H2B type 1-H; Histone H2B type 1-C/E/G;Histone H2B type 1-K	PEPAKSAPAPK	5	PEPA(K)SAPAPK	K	1	0.9005	0.7875	1	8.7	2	2	2	No	Nucleus, Chromosome
P10853,Q64478,Q6ZWY9,Q8CGP1	Hist1h2bf;Hist1h2bh;Hist1h2bc;Hist1h2bk	Histone H2B type 1-F/J/L;Histone H2B type 1-H;Histone H2B type 1-C/E/G;Histone H2B type 1-K	PEPAKSAPAPK	5	P(E)PAKSAPAPK	E	3	0.9997	0.9983	1	8.7	2	2	2	No	Nucleus, Chromosome
Q7TQ32	Hjv	Hemojuvelin	GGGRGGLASGGLCR	1	GGG(R)GGLASGGLCR	R	1	0.9997	0.999	1	6.2	2	2	2	No	Cell membrane
Q7TQ32	Hjv	Hemojuvelin	NRRGAIAIDTAR	1	NR(R)GAIAIDTAR	R	1	0.9996	0.9988	1	6.2	2	2	2	No	Cell membrane
Q05793	Hspg2	Basement membrane-specific heparan sulfate proteoglycan core protein	DGSLRVDGGRPVLR	2	DGSLRVDGG(R)PVLR	R	2	0.9997	0.999	1	0.5	3	3	2	No	Secreted, Extracellular space, Extracellular matrix, Basement membrane.
Q05793	Hspg2	Basement membrane-specific heparan sulfate proteoglycan core protein	LNKDGSLRVDGGRPVLR	2	LNKDGSLRVDGG(R)PVLR	R	2	0.9997	0.999	1	0.5	3	3	2	No	Secreted, Extracellular space, Extracellular matrix, Basement membrane.
Q05793	Hspg2	Basement membrane-specific heparan sulfate proteoglycan core protein	LTVPSSQNSSFRLR	2	LTVPSSQN(S)SFRLR	S	1	0.9999	0.999	1	1.2	4	4	2	No	Secreted, Extracellular space, Extracellular matrix, Basement membrane.
Q05793	Hspg2	Basement membrane-specific heparan sulfate proteoglycan core protein	LTVPSSQNSSFRLR	2	LTVPSSQNS(S)FRLR	S	1	0.9998	0.999	1	0.9	2	2	2	No	Secreted, Extracellular space, Extracellular matrix, Basement membrane.
Q05793	Hspg2	Basement membrane-specific heparan sulfate proteoglycan core protein	NIGASVEFHCAVPNERGTHLR	6	NIGASVEFHCAVPNE(R)GTHLR	R	4	0.9878	0.9708	1	0.8	2	2	2	No	Secreted, Extracellular space, Extracellular matrix, Basement membrane.
Q05793	Hspg2	Basement membrane-specific heparan sulfate proteoglycan core protein	NIGASVEFHCAVPNERGTHLR	6	NIGASVEFHCAVPNERG(T)HLR	T	1	0.9985	0.9896	1	0.9	2	2	2	No	Secreted, Extracellular space, Extracellular matrix, Basement membrane.
Q05793	Hspg2	Basement membrane-specific heparan sulfate proteoglycan core protein	VDGGRPVLR	5	VDGG(R)PVLR	R	5	0.998	0.9951	1	0.8	2	2	2	No	Secreted, Extracellular space, Extracellular matrix, Basement membrane.
Q05793	Hspg2	Basement membrane-specific heparan sulfate proteoglycan core protein	AMLQVHGGSGPRVQVSPER	1	AMLQVHGGSGP(R)VQVSPER	R	1	0.9998	0.999	1	1.5	4	4	2	No	Secreted, Extracellular space, Extracellular matrix, Basement membrane.
Q05793	Hspg2	Basement membrane-specific heparan sulfate proteoglycan core protein	GSSLPARHQTHGSLLR	1	GSSLPA(R)HQTHGSLLR	R	1	0.9998	0.9983	1	1.3	4	4	2	No	Secreted, Extracellular space, Extracellular matrix, Basement membrane.
Q05793	Hspg2	Basement membrane-specific heparan sulfate proteoglycan core protein	NIGASVEFHCAVPNERGTHLR	6	NIGASVEFHCAVPN(E)RGTHLR	E	1	0.9993	0.9929	1	1.3	4	4	2	No	Secreted, Extracellular space, Extracellular matrix, Basement membrane.
Q05793	Hspg2	Basement membrane-specific heparan sulfate proteoglycan core protein	RGSSLPARHQTHGSLLR	1	RGSSLPA(R)HQTHGSLLR	R	1	0.9983	0.9834	1	1.3	4	4	2	No	Secreted, Extracellular space, Extracellular matrix, Basement membrane.
Q07113	Igf2r	Cation-independent mannose-6-phosphate receptor	SEGGSGGNWYAMENSREHVTR	3	SEGGSGGNWYAMENS(R)EHVTR	R	2	0.9164	0.9813	0.9164	0.8	1	1	2	No	Golgi apparatus membrane, Endosome membrane
Q07113	Igf2r	Cation-independent mannose-6-phosphate receptor	SEGGSGGNWYAMENSREHVTR	3	SEGG(S)GGNWYAMENSREHVTR	S	1	0.9937	0.9573	1	0.8	2	2	2	No	Golgi apparatus membrane, Endosome membrane
P15208	Insr	Insulin receptor	TLVTFSDERR	1	TLVTFSDE(R)R	R	1	0.955	0.9858	0.955	0.7	1	1	2	No	Cell membrane, Recycling endosome membrane , Late endosome, Lysosome
Q61738	Itga7	Integrin alpha-7	TPPLGRQAPGQELPTVAPILNAHQPSTQR	9	TPPLG(R)QAPGQELPTVAPILNAHQPSTQR	R	7	0.9884	0.9987	0.9884	2.5	1	1	2	No	Cell Membrane
Q61738	Itga7	Integrin alpha-7	TPPLGRQAPGQELPTVAPILNAHQPSTQR	9	TPPLGRQAPGQ(E)LPTVAPILNAHQPSTQR	E	2	0.9997	0.999	1	2.5	2	3	2	No	Cell Membrane
A6X935	Itih4	Inter alpha-trypsin inhibitor, heavy chain 4	LPLAAQAHPFRPPVR	1	LPLAAQAHPF(R)PPVR	R	1	0.911	0.9774	0.911	1.6	1	1	2	No	Secreted
Q9ET80	Jph1	Junctophilin-1	AKADAADQAALAARQECDIAR	3	AKADAADQAALAARQEC(D)IAR	D	1	0.9811	0.9351	1	10.9	4	4	2	No	Cell membrane, Endoplasmic reticulum membrane, Sarcoplasmic reticulum membrane
Q9ET80	Jph1	Junctophilin-1	QECDIAR	1	QE(C)DIAR	C	1	0.9902	0.9653	1	10.9	4	4	2	No	Cell membrane, Endoplasmic reticulum membrane, Sarcoplasmic reticulum membrane
Q9ET80	Jph1	Junctophilin-1	AKADAADQAALAARQECDIAR	3	AKADAADQAALAA(R)QECDIAR	R	1	0.9998	0.9987	1	10.9	4	4	2	No	Cell membrane, Endoplasmic reticulum membrane, Sarcoplasmic reticulum membrane
Q9ET80	Jph1	Junctophilin-1	AKADAADQAALAARQECDIAR	3	AKADAADQAALAARQ(E)CDIAR	E	1	0.9928	0.9603	1	10.9	4	4	2	No	Cell membrane, Endoplasmic reticulum membrane, Sarcoplasmic reticulum membrane
Q3MI48	Jsrp1	Junctional sarcoplasmic reticulum protein 1	DSRDLLEHGK	19	DS(R)DLLEHGK	R	8	0.9998	0.999	1	28.6	15	17	2	No	Sarcoplasmic reticulum membrane, Endoplasmic reticulum membrane
Q3MI48	Jsrp1	Junctional sarcoplasmic reticulum protein 1	DSRDLLEHGK	19	D(S)RDLLEHGK	S	6	0.9998	0.9989	1	32.2	21	23	2	No	Sarcoplasmic reticulum membrane, Endoplasmic reticulum membrane
Q3MI48	Jsrp1	Junctional sarcoplasmic reticulum protein 1	DSRDLLEHGK	19	(D)SRDLLEHGK	D	5	0.9999	0.9985	1	31	19	22	2	No	Sarcoplasmic reticulum membrane, Endoplasmic reticulum membrane
Q3MI48	Jsrp1	Junctional sarcoplasmic reticulum protein 1	EGGRRPWGR	5	EGGR(R)PWGR	R	5	0.9975	0.9887	1	28.6	15	17	2	No	Sarcoplasmic reticulum membrane, Endoplasmic reticulum membrane
Q3MI48	Jsrp1	Junctional sarcoplasmic reticulum protein 1	EGGRRPWGRDSR	4	EGGRRPWG(R)DSR	R	4	0.9949	0.9773	1	28.6	15	17	2	No	Sarcoplasmic reticulum membrane, Endoplasmic reticulum membrane
Q3MI48	Jsrp1	Junctional sarcoplasmic reticulum protein 1	EKPRREDKSQVTGEPR	8	EKPR(R)EDKSQVTGEPR	R	5	0.9911	0.9607	1	28.6	15	17	2	No	Sarcoplasmic reticulum membrane, Endoplasmic reticulum membrane
Q3MI48	Jsrp1	Junctional sarcoplasmic reticulum protein 1	EKPRREDKSQVTGEPR	8	EKPRR(E)DKSQVTGEPR	E	1	0.9934	0.949	1	31.9	11	12	2	No	Sarcoplasmic reticulum membrane, Endoplasmic reticulum membrane
Q3MI48	Jsrp1	Junctional sarcoplasmic reticulum protein 1	GGSISEASGEESVPLGDRGSQEKPR	7	GGSISEASGEESVPLGD(R)GSQEKPR	R	3	0.9882	0.9483	1	28.6	15	17	2	No	Sarcoplasmic reticulum membrane, Endoplasmic reticulum membrane
Q3MI48	Jsrp1	Junctional sarcoplasmic reticulum protein 1	GGSISEASGEESVPLGDRGSQEKPR	7	GGSISEASGEESVPLGDRGSQ(E)KPR	E	1	0.9946	0.9738	1	32.2	21	23	2	No	Sarcoplasmic reticulum membrane, Endoplasmic reticulum membrane
Q3MI48	Jsrp1	Junctional sarcoplasmic reticulum protein 1	GGSISEASGEESVPLGDRGSQEKPR	7	GGSISEASGEESVPLGDRG(S)QEKPR	S	3	0.9992	0.9895	1	31	19	22	2	No	Sarcoplasmic reticulum membrane, Endoplasmic reticulum membrane
Q3MI48	Jsrp1	Junctional sarcoplasmic reticulum protein 1	GGSISEASGEESVPLGDRGSQEKPRK	6	GGSISEASGEESVPLGD(R)GSQEKPRK	R	2	0.9988	0.9938	1	32.2	21	23	2	No	Sarcoplasmic reticulum membrane, Endoplasmic reticulum membrane
Q3MI48	Jsrp1	Junctional sarcoplasmic reticulum protein 1	GGSISEASGEESVPLGDRGSQEKPRK	6	GGSISEASGEESVPLGDRG(S)QEKPRK	S	2	0.9989	0.9865	1	31	19	22	2	No	Sarcoplasmic reticulum membrane, Endoplasmic reticulum membrane
Q3MI48	Jsrp1	Junctional sarcoplasmic reticulum protein 1	LQAWAPRR	3	LQAWAP(R)R	R	2	0.9998	0.999	1	32.2	21	23	2	No	Sarcoplasmic reticulum membrane, Endoplasmic reticulum membrane
Q3MI48	Jsrp1	Junctional sarcoplasmic reticulum protein 1	LQAWAPRR	3	LQAWAPR(R)	R	1	0.9999	0.999	1	31	19	22	2	No	Sarcoplasmic reticulum membrane, Endoplasmic reticulum membrane
Q3MI48	Jsrp1	Junctional sarcoplasmic reticulum protein 1	LQAWAPRRR	5	LQAWAPR(R)R	R	4	0.9997	0.9988	1	28.6	15	17	2	No	Sarcoplasmic reticulum membrane, Endoplasmic reticulum membrane
Q3MI48	Jsrp1	Junctional sarcoplasmic reticulum protein 1	LQAWAPRRR	5	LQAWAPRR(R)	R	1	0.9998	0.9988	1	32.2	21	23	2	No	Sarcoplasmic reticulum membrane, Endoplasmic reticulum membrane
Q3MI48	Jsrp1	Junctional sarcoplasmic reticulum protein 1	MQDEPELPGSPEATETRVER	11	MQDEPELPGSPEATET(R)VER	R	4	0.9988	0.9945	1	28.6	15	17	2	No	Sarcoplasmic reticulum membrane, Endoplasmic reticulum membrane
Q3MI48	Jsrp1	Junctional sarcoplasmic reticulum protein 1	MQDEPELPGSPEATETRVER	11	MQDEPELPGSPEATETRVE(R)	R	2	0.9952	0.9767	1	32.2	21	23	2	No	Sarcoplasmic reticulum membrane, Endoplasmic reticulum membrane
Q3MI48	Jsrp1	Junctional sarcoplasmic reticulum protein 1	MQDEPELPGSPEATETRVER	11	MQDEPELPGSPEATETRV(E)R	E	1	0.9994	0.9924	1	31	19	22	2	No	Sarcoplasmic reticulum membrane, Endoplasmic reticulum membrane
Q3MI48	Jsrp1	Junctional sarcoplasmic reticulum protein 1	PGPPQARMQDEPELPGSPEATETR	5	PGPPQA(R)MQDEPELPGSPEATETR	R	3	0.9999	0.999	1	31	19	22	1	No	Sarcoplasmic reticulum membrane, Endoplasmic reticulum membrane
Q3MI48	Jsrp1	Junctional sarcoplasmic reticulum protein 1	QSLPRRWEAR	3	QSLP(R)RWEAR	R	3	0.999	0.9875	1	31	19	22	2	No	Sarcoplasmic reticulum membrane, Endoplasmic reticulum membrane
Q3MI48	Jsrp1	Junctional sarcoplasmic reticulum protein 1	REDKSQVTGEPR	8	(R)EDKSQVTGEPR	R	8	0.9998	0.999	1	28.6	15	17	2	No	Sarcoplasmic reticulum membrane, Endoplasmic reticulum membrane
Q3MI48	Jsrp1	Junctional sarcoplasmic reticulum protein 1	REDKSQVTGEPRQSLPR	8	REDKSQVTGEP(R)QSLPR	R	6	0.999	0.9952	1	32.2	21	23	2	No	Sarcoplasmic reticulum membrane, Endoplasmic reticulum membrane
Q3MI48	Jsrp1	Junctional sarcoplasmic reticulum protein 1	REDKSQVTGEPRQSLPR	8	REDKSQVTGEPRQSLP(R)	R	1	0.9994	0.9928	1	31	19	22	2	No	Sarcoplasmic reticulum membrane, Endoplasmic reticulum membrane
Q3MI48	Jsrp1	Junctional sarcoplasmic reticulum protein 1	REKPRREDKSQVTGEPR	4	REKPR(R)EDKSQVTGEPR	R	1	0.9892	0.9526	1	28.6	15	17	2	No	Sarcoplasmic reticulum membrane, Endoplasmic reticulum membrane
Q3MI48	Jsrp1	Junctional sarcoplasmic reticulum protein 1	REKPRREDKSQVTGEPR	4	REKP(R)REDKSQVTGEPR	R	1	0.9877	0.9461	1	28.6	15	17	2	No	Sarcoplasmic reticulum membrane, Endoplasmic reticulum membrane
Q3MI48	Jsrp1	Junctional sarcoplasmic reticulum protein 1	RPWGRDSR	6	RPWG(R)DSR	R	6	0.9982	0.992	1	28.6	15	17	2	No	Sarcoplasmic reticulum membrane, Endoplasmic reticulum membrane
Q3MI48	Jsrp1	Junctional sarcoplasmic reticulum protein 1	RWEAREGGR	5	RWEA(R)EGGR	R	5	0.9994	0.9971	1	32.2	21	23	2	No	Sarcoplasmic reticulum membrane, Endoplasmic reticulum membrane
Q3MI48	Jsrp1	Junctional sarcoplasmic reticulum protein 1	SQVTGEPRQSLPR	16	SQVTGEP(R)QSLPR	R	14	0.9998	0.999	1	28.6	15	17	2	No	Sarcoplasmic reticulum membrane, Endoplasmic reticulum membrane
Q3MI48	Jsrp1	Junctional sarcoplasmic reticulum protein 1	SQVTGEPRQSLPRR	1	SQVTG(E)PRQSLPRR	E	1	0.9979	0.9895	1	32.2	21	23	2	No	Sarcoplasmic reticulum membrane, Endoplasmic reticulum membrane
Q3MI48	Jsrp1	Junctional sarcoplasmic reticulum protein 1	VERGGSISEASGEESVPLGDR	9	VE(R)GGSISEASGEESVPLGDR	R	3	0.9985	0.9934	1	28.6	15	17	2	No	Sarcoplasmic reticulum membrane, Endoplasmic reticulum membrane
Q3MI48	Jsrp1	Junctional sarcoplasmic reticulum protein 1	VERGGSISEASGEESVPLGDR	9	V(E)RGGSISEASGEESVPLGDR	E	5	0.993	0.9188	1	31	19	22	2	No	Sarcoplasmic reticulum membrane, Endoplasmic reticulum membrane
Q3MI48	Jsrp1	Junctional sarcoplasmic reticulum protein 1	EKPRREDKSQVTGEPR	8	EKPRRE(D)KSQVTGEPR	D	1	0.9972	0.9839	1	39.5	22	25	2	No	Sarcoplasmic reticulum membrane, Endoplasmic reticulum membrane
Q3MI48	Jsrp1	Junctional sarcoplasmic reticulum protein 1	EKPRREDKSQVTGEPR	8	E(K)PRREDKSQVTGEPR	K	1	0.9519	0.915	1	9.3	6	7	2	No	Sarcoplasmic reticulum membrane, Endoplasmic reticulum membrane
Q3MI48	Jsrp1	Junctional sarcoplasmic reticulum protein 1	GGSISEASGEESVPLGDRGSQEKPRK	6	GGSISEASGEESVPLG(D)RGSQEKPRK	D	1	0.9983	0.9902	1	39.5	22	25	2	No	Sarcoplasmic reticulum membrane, Endoplasmic reticulum membrane
Q3MI48	Jsrp1	Junctional sarcoplasmic reticulum protein 1	GGSISEASGEESVPLGDRGSQEKPRK	6	GGSISEASGEESVPLGDRGSQE(K)PRK	K	1	0.9963	0.9688	1	26.8	12	14	2	No	Sarcoplasmic reticulum membrane, Endoplasmic reticulum membrane
Q3MI48	Jsrp1	Junctional sarcoplasmic reticulum protein 1	LQAWAPRRRHDRDDRPR	2	LQAWAP(R)(R)RHDRDDRPR	R,R	1	0.9997	0.9984	1	39.5	22	25	2	No	Sarcoplasmic reticulum membrane, Endoplasmic reticulum membrane
Q3MI48	Jsrp1	Junctional sarcoplasmic reticulum protein 1	LQAWAPRRRHDRDDRPR	2	LQAWAP(R)RR(H)DRDDRPR	R,H	1	0.9963	0.9789	1	39.5	22	25	2	No	Sarcoplasmic reticulum membrane, Endoplasmic reticulum membrane
Q3MI48	Jsrp1	Junctional sarcoplasmic reticulum protein 1	MQDEPELPGSPEATETRVER	11	MQDEPELPGSP(E)ATETRVER	E	1	0.9919	0.9558	1	21.1	10	11	2	No	Sarcoplasmic reticulum membrane, Endoplasmic reticulum membrane
Q3MI48	Jsrp1	Junctional sarcoplasmic reticulum protein 1	MQDEPELPGSPEATETRVER	11	MQDEPELPGSPEATE(T)RVER	T	1	0.9822	0.9045	1	39.5	22	25	2	No	Sarcoplasmic reticulum membrane, Endoplasmic reticulum membrane
Q3MI48	Jsrp1	Junctional sarcoplasmic reticulum protein 1	MQDEPELPGSPEATETRVER	11	MQDEPELPG(S)PEATETRVER	S	1	0.9927	0.9255	1	24.1	10	12	2	No	Sarcoplasmic reticulum membrane, Endoplasmic reticulum membrane
Q3MI48	Jsrp1	Junctional sarcoplasmic reticulum protein 1	MQDEPELPGSPEATETRVER	11	MQDEPELPGSPEA(T)ETRVER	T	1	0.9944	0.9531	1	26.8	12	14	2	No	Sarcoplasmic reticulum membrane, Endoplasmic reticulum membrane
Q3MI48	Jsrp1	Junctional sarcoplasmic reticulum protein 1	PGPPQARMQDEPELPGSPEATETR	5	PGPPQARMQ(D)EPELPGSPEATETR	D	2	0.9999	0.999	1	24.1	10	12	1	No	Sarcoplasmic reticulum membrane, Endoplasmic reticulum membrane
Q3MI48	Jsrp1	Junctional sarcoplasmic reticulum protein 1	PGPPQARMQDEPELPGSPEATETRVER	1	PGPPQA(R)MQDEPELPGSPEATETRVER	R	1	0.9998	0.9987	1	39.5	22	25	1	No	Sarcoplasmic reticulum membrane, Endoplasmic reticulum membrane
Q3MI48	Jsrp1	Junctional sarcoplasmic reticulum protein 1	REDKSQVTGEPRQSLPR	8	REDKSQV(T)GEPRQSLPR	T	1	0.9994	0.9964	1	39.5	22	25	2	No	Sarcoplasmic reticulum membrane, Endoplasmic reticulum membrane
Q3MI48	Jsrp1	Junctional sarcoplasmic reticulum protein 1	REKPRREDKSQVTGEPR	4	RE(K)PRREDKSQVTGEPR	K	1	0.9906	0.9492	1	21.1	10	11	2	No	Sarcoplasmic reticulum membrane, Endoplasmic reticulum membrane
Q3MI48	Jsrp1	Junctional sarcoplasmic reticulum protein 1	REKPRREDKSQVTGEPR	4	REKPRRE(D)KSQVTGEPR	D	1	0.9902	0.9468	1	21.1	10	11	2	No	Sarcoplasmic reticulum membrane, Endoplasmic reticulum membrane
Q3MI48	Jsrp1	Junctional sarcoplasmic reticulum protein 1	RKPQAPPPLQPPPPPLQPPPR	1	(R)KPQAPPPLQPPPPPLQPPPR	R	1	0.9997	0.9984	1	39.5	22	25	2	No	Sarcoplasmic reticulum membrane, Endoplasmic reticulum membrane
Q3MI48	Jsrp1	Junctional sarcoplasmic reticulum protein 1	RRHDRDDRPR	1	RR(H)DRDDRPR	H	1	0.999	0.994	1	39.5	22	25	2	No	Sarcoplasmic reticulum membrane, Endoplasmic reticulum membrane
Q3MI48	Jsrp1	Junctional sarcoplasmic reticulum protein 1	SQVTGEPRQSLPR	16	SQVTG(E)PRQSLPR	E	2	0.9999	0.9988	1	24.1	10	12	2	No	Sarcoplasmic reticulum membrane, Endoplasmic reticulum membrane
Q3MI48	Jsrp1	Junctional sarcoplasmic reticulum protein 1	VERGGSISEASGEESVPLGDR	9	VERGG(S)ISEASGEESVPLGDR	S	1	0.9997	0.9972	1	26.8	12	14	2	No	Sarcoplasmic reticulum membrane, Endoplasmic reticulum membrane
Q3MI48	Jsrp1	Junctional sarcoplasmic reticulum protein 1	VERGGSISEASGEESVPLGDRGSQEKPRK	1	V(E)RGGSISEASGEESVPLGDRGSQEKPRK	E	1	0.996	0.9773	1	39.5	22	25	2	No	Sarcoplasmic reticulum membrane, Endoplasmic reticulum membrane
O08677	Kng1	Kininogen-1	RPPGFSPFRSVTVQETK	2	RPPGFSPF(R)SVTVQETK	R	2	0.9547	0.9902	0.9547	2.6	1	1	2	No	Secreted, Extracellular space
Q60675	Lama2	Laminin subunit alpha-2	GRLEVHLSSGTRTMR	21	GRLEVHLSSGT(R)TMR	R	10	0.9874	0.956	1	0.9	6	6	2	No	Secreted, Extracellular space, Extracellular matrix, Basement membrane
Q60675	Lama2	Laminin subunit alpha-2	GRLEVHLSSGTRTMR	21	GRLEVHLSSG(T)RTMR	T	1	0.9996	0.9947	1	0.9	8	9	2	No	Secreted, Extracellular space, Extracellular matrix, Basement membrane
Q60675	Lama2	Laminin subunit alpha-2	GRLEVHLSSGTRTMR	21	GRLEVHLSSGTRTM(R)	R	1	0.9999	0.999	1	0.9	6	7	2	No	Secreted, Extracellular space, Extracellular matrix, Basement membrane
Q60675	Lama2	Laminin subunit alpha-2	GRLEVHLSSGTRTMRK	8	GRLEVHLSSGT(R)TMRK	R	6	0.9886	0.9601	1	0.9	6	6	2	No	Secreted, Extracellular space, Extracellular matrix, Basement membrane
Q60675	Lama2	Laminin subunit alpha-2	HLLSPQRAPER	11	HLLSPQ(R)APER	R	11	0.9997	0.999	1	0.9	6	6	2	No	Secreted, Extracellular space, Extracellular matrix, Basement membrane
Q60675	Lama2	Laminin subunit alpha-2	LEVHLSSGTRTMR	13	LEVHLSSGT(R)TMR	R	11	0.9972	0.9899	1	0.9	6	6	2	No	Secreted, Extracellular space, Extracellular matrix, Basement membrane
Q60675	Lama2	Laminin subunit alpha-2	LEVHLSSGTRTMRK	7	LEVHLSSGT(R)TMRK	R	3	0.9997	0.999	1	0.9	6	6	2	No	Secreted, Extracellular space, Extracellular matrix, Basement membrane
Q60675	Lama2	Laminin subunit alpha-2	LEVHLSSGTRTMRK	7	LEVHLSSGTR(T)MRK	T	1	0.9995	0.9976	1	0.9	10	12	2	No	Secreted, Extracellular space, Extracellular matrix, Basement membrane
Q60675	Lama2	Laminin subunit alpha-2	LEVHLSSGTRTMRK	7	LEVHLSSG(T)RTMRK	T	3	0.9995	0.9973	1	0.9	10	12	2	No	Secreted, Extracellular space, Extracellular matrix, Basement membrane
Q60675	Lama2	Laminin subunit alpha-2	GRLEVHLSSGTRTMR	21	GRLEVHLS(S)GTRTMR	S	7	0.9996	0.9983	1	1.2	9	10	2	No	Secreted, Extracellular space, Extracellular matrix, Basement membrane
Q60675	Lama2	Laminin subunit alpha-2	GRLEVHLSSGTRTMR	21	GRLEVHLSSGTR(T)MR	T	2	0.9991	0.9908	1	0.9	9	10	2	No	Secreted, Extracellular space, Extracellular matrix, Basement membrane
Q60675	Lama2	Laminin subunit alpha-2	GRLEVHLSSGTRTMRK	8	GRLEVHLS(S)GTRTMRK	S	2	0.998	0.9905	1	1.2	9	10	2	No	Secreted, Extracellular space, Extracellular matrix, Basement membrane
Q60675	Lama2	Laminin subunit alpha-2	LEVHLSSGTRTMR	13	LEVHLS(S)GTRTMR	S	2	0.9966	0.966	1	0.9	9	10	2	No	Secreted, Extracellular space, Extracellular matrix, Basement membrane
Q60675	Lama2	Laminin subunit alpha-2	SFRILNEAK	1	(S)FRILNEAK	S	1	0.998	0.9906	1	1.2	9	10	2	No	Secreted, Extracellular space, Extracellular matrix, Basement membrane
Q61292	Lamb2	Laminin subunit beta-2	ENFNRQHLANQQALGR	2	ENFN(R)QHLANQQALGR	R	2	0.9993	0.9965	1	2.1	4	4	2	No	Secreted, Extracellular space, Extracellular matrix, Basement membrane.
Q61292	Lamb2	Laminin subunit beta-2	RPFSARDNPNSHR	8	RPFSA(R)DNPNSHR	R	6	0.9252	0.9911	0.9252	0.7	1	1	2	No	Secreted, Extracellular space, Extracellular matrix, Basement membrane.
Q61292	Lamb2	Laminin subunit beta-2	RPFSARDNPNSHR	8	RPFSAR(D)NPNSHR	D	1	0.9996	0.9976	1	2.1	2	2	2	No	Secreted, Extracellular space, Extracellular matrix, Basement membrane.
Q61292	Lamb2	Laminin subunit beta-2	TEVLMGAQKENFNRQHLANQQALGR	7	TEVLMGAQKENFN(R)QHLANQQALGR	R	4	0.9998	0.999	1	2.1	4	4	2	No	Secreted, Extracellular space, Extracellular matrix, Basement membrane.
Q61292	Lamb2	Laminin subunit beta-2	RPFSARDNPNSHR	8	RPF(S)ARDNPNSHR	S	1	0.9992	0.9965	1	2.2	8	8	2	No	Secreted, Extracellular space, Extracellular matrix, Basement membrane.
Q61292	Lamb2	Laminin subunit beta-2	RRTEVLMGAQKENFNRQHLANQQALGR	1	RRTEVLMGAQKENFN(R)QHLANQQALGR	R	1	0.9997	0.9985	1	2.2	8	8	2	No	Secreted, Extracellular space, Extracellular matrix, Basement membrane.
Q61292	Lamb2	Laminin subunit beta-2	RTEVLMGAQKENFNRQHLANQQALGR	3	RTEVLMGAQKENFN(R)QHLANQQALGR	R	3	0.9998	0.999	1	2.2	8	8	2	No	Secreted, Extracellular space, Extracellular matrix, Basement membrane.
Q61292	Lamb2	Laminin subunit beta-2	TEVLMGAQKENFNRQHLANQQALGR	7	TEVLMGAQ(K)ENFNRQHLANQQALGR	K	3	0.9998	0.9989	1	2.2	8	8	2	No	Secreted, Extracellular space, Extracellular matrix, Basement membrane.
Q9JKS4	Ldb3	LIM domain-binding protein 3	SKRPIPISTTAPPIQSPLPVIPHQK	1	SKRPIPIST(T)APPIQSPLPVIPHQK	T	1	0.9547	0.9902	0.9547	3.5	1	1	2	No	Cytoplasm, Cell projection, Pseudopodium, Cytoskeleton, Myofibril, Sarcomere, Z line
P06151	Ldha	L-lactate dehydrogenase A chain	DYCVTANSK	3	DY(C)VTANSK	C	1	0.9999	0.9988	1	41	9	9	2	No	Cytoplasm
P06151	Ldha	L-lactate dehydrogenase A chain	IVSSKDYCVTANSK	5	IVSSKDY(C)VTANSK	C	3	0.9978	0.9946	1	10.5	3	3	2	No	Cytoplasm
P06151	Ldha	L-lactate dehydrogenase A chain	DYCVTANSK	3	D(Y)CVTANSK	Y	1	0.9983	0.9902	1	10.5	4	4	2	No	Cytoplasm
P06151	Ldha	L-lactate dehydrogenase A chain	DYCVTANSK	3	(D)YCVTANSK	D	1	0.999	0.9976	1	41	9	9	2	No	Cytoplasm
P06151	Ldha	L-lactate dehydrogenase A chain	IVSSKDYCVTANSK	5	IV(S)SKDYCVTANSK	S	2	0.9973	0.9851	1	10.5	4	4	2	No	Cytoplasm
P70193	Lrig1	Leucine-rich repeats and immunoglobulin-like domains protein 1	IPHDIAIRTGTTAR	2	IPHDIAIR(T)GTTAR	T	2	0.9714	0.9937	0.9714	1.3	1	1	2	No	Cell membrane
P55302	Lrpap1	Alpha-2-macroglobulin receptor-associated protein	RESGEEFR	1	(R)ESGEEFR	R	1	0.9947	0.9988	0.9947	2.2	1	1	2	No	Rough endoplasmic reticulum lumen, Endoplasmic reticulum-Golgi intermediate compartment lumen, Golgi apparatus, cis-Golgi network, Golgi apparatus lumen, Endosome lumen, Cell surface
Q9CQY5	Magt1	Magnesium transporter protein 1	RADTYELQVR	1	(R)ADTYELQVR	R	1	0.9958	0.999	0.9958	3	1	1	2	No	Cell membrane, Endoplasmic reticulum membrane
P04247	Mb	Myoglobin	HGCTVLTALGTILKK	2	HG(C)TVLTALGTILKK	C	2	0.9996	0.9968	1	50	7	8	2	No	N/A
P04247	Mb	Myoglobin	HGCTVLTALGTILK	1	HG(C)TVLTALGTILK	C	1	0.9993	0.9987	1	50	8	10	2	No	N/A
P41317	Mbl2	Mannose-binding protein C	VEGSFEDLTGNRVR	5	VEGSFEDLTGN(R)VR	R	5	0.9911	0.999	0.9911	5.7	1	1	2	No	Secreted
Q0PMG2	Mdga1	MAM domain-containing glycosylphosphatidylinositol anchor protein 1	AIPVRRVEK	1	AIPV(R)RVEK	R	1	0.994	0.9987	0.994	1	1	1	2	No	Cell membrane
Q8BI84	Mia3	Transport and Golgi organization protein 1 homolog	TQHQPRFSPPEETGPSR	6	TQHQP(R)FSPPEETGPSR	R	6	0.9995	0.9986	1	0.9	2	2	2	No	Endoplasmic reticulum membrane
Q8BI84	Mia3	Transport and Golgi organization protein 1 homolog	AQRPSQVHGLR	1	AQ(R)PSQVHGLR	R	1	0.999	0.9912	1	1.5	2	2	2	No	Endoplasmic reticulum membrane
Q6ZQI3	Mlec	Malectin	KDPLEGRVGR	1	KDPLEG(R)VGR	R	1	0.994	0.9987	0.994	3.4	1	1	2	No	Endoplasmic reticulum membrane
Q99JI1	Mustn1	Musculoskeletal embryonic nuclear protein 1	DYEQAGSAAPSVFSRNR	2	DYEQAGSAAPSVFS(R)NR	R	2	0.9954	0.999	0.9954	20.7	1	1	2	No	Nucleus
Q5SX40	Myh1	Myosin-1	LQTESGEYSR	3	LQT(E)SGEYSR	E	2	0.9984	0.9831	1	10.5	23	25	2	No	Cytoplasm, Myofibril
Q5SX40	Myh1	Myosin-1	LQTESGEYSR	3	LQTE(S)GEYSR	S	1	0.9878	0.8809	1	10.5	23	25	2	No	Cytoplasm, Myofibril
Q5SX40	Myh1	Myosin-1	QKYEETHAELEASQK	1	Q(K)YEETHAELEASQK	K	1	0.9998	0.9969	1	26.3	51	66	2	No	Cytoplasm, Myofibril
Q5SX40	Myh1	Myosin-1	SALAHALQSSR	1	SALAHALQ(S)SR	S	1	0.9229	0.7819	1	47	160	192	2	No	Cytoplasm, Myofibril
Q5SX40,P13541,Q5SX39,Q02566,Q91Z83,P13542	Myh1,Mhy3,Myh4,Myh6,Myh7,Mhy8	Myosin-1,Myosin-3,Myosin-4,Myosin-6,Myosin-7,Myosin-8	SLSTELFK	14	SLS(T)ELFK	T	8	0.9982	0.9857	1	15.4	53	58	2	No	Cytoplasm, Myofibril
Q5SX40,P13541,Q5SX39,Q02566,Q91Z83,P13542	Myh1,Mhy3,Myh4,Myh6,Myh7,Mhy8	Myosin-1,Myosin-3,Myosin-4,Myosin-6,Myosin-7,Myosin-8	SLSTELFK	14	(S)LSTELFK	S	6	0.9997	0.9977	1	10.1	38	43	2	No	Cytoplasm, Myofibril
Q5SX40,P13541,Q5SX39,Q02566,Q91Z83,P13542	Myh1,Mhy3,Myh4,Myh6,Myh7,Mhy8	Myosin-1,Myosin-3,Myosin-4,Myosin-6,Myosin-7,Myosin-8	VEKEKHATENKVK	12	VEKEK(H)ATENKVK	H	6	0.9566	0.7316	1	15.4	53	58	2	No	Cytoplasm, Myofibril
Q5SX40,P13541,Q5SX39,Q02566,Q91Z83,P13542	Myh1,Mhy3,Myh4,Myh6,Myh7,Mhy8	Myosin-1,Myosin-3,Myosin-4,Myosin-6,Myosin-7,Myosin-8	ADIAESQVNK	25	A(D)IAESQVNK	D	15	0.9986	0.9952	1	15.2	58	65	2	No	Cytoplasm, Myofibril
Q5SX40,P13541,Q5SX39,Q02566,Q91Z83,P13542	Myh1,Mhy3,Myh4,Myh6,Myh7,Mhy8	Myosin-1,Myosin-3,Myosin-4,Myosin-6,Myosin-7,Myosin-8	VEKEKHATENKVK	12	VEKE(K)HATENKVK	K	6	0.8814	0.6901	1	15.2	58	65	2	No	Cytoplasm, Myofibril
Q5SX40,Q5SX39	Myh1,Mhy4	Myosin-1,Myosin-4	AMSKANSEVAQWR	6	AM(S)KANSEVAQWR	S	4	0.9848	0.8762	1	58.7	213	244	2	No	Cytoplasm, Myofibril
Q5SX40,Q5SX39	Myh1,Mhy4	Myosin-1,Myosin-4	VVESMQSTLDAEIRSRNDALR	1	VVESMQSTLDAEIRSRN(D)ALR	D	1	0.9986	0.9883	1	25.2	47	50	2	No	Cytoplasm, Myofibril
Q5SX40,Q5SX39	Myh1,Mhy4	Myosin-1,Myosin-4	ADIAESQVNKLR	5	ADIA(E)SQVNKLR	E	3	0.9999	0.9988	1	26.6	64	67	2	No	Cytoplasm, Myofibril
Q5SX40,Q5SX39	Myh1,Mhy4	Myosin-1,Myosin-4	ADIAESQVNKLR	5	A(D)IAESQVNKLR	D	1	0.9999	0.9986	1	26.6	64	67	2	No	Cytoplasm, Myofibril
Q5SX40,Q5SX39	Myh1,Mhy4	Myosin-1,Myosin-4	AMSKANSEVAQWR	6	AMS(K)ANSEVAQWR	K	2	0.9998	0.9984	1	59.2	240	295	2	No	Cytoplasm, Myofibril
Q5SX40,Q5SX39	Myh1,Mhy4	Myosin-1,Myosin-4	EFEMSNLQSK	6	(E)FEMSNLQSK	E	4	0.9999	0.9989	1	59.2	240	295	2	No	Cytoplasm, Myofibril
Q5SX40,Q5SX39	Myh1,Mhy4	Myosin-1,Myosin-4	EFEMSNLQSK	6	EF(E)MSNLQSK	E	2	0.9992	0.9918	1	18.8	39	44	2	No	Cytoplasm, Myofibril
Q5SX40,Q5SX39	Myh1,Mhy4	Myosin-1,Myosin-4	HDCDLLREQYEEEQEAK	21	HDCDLLREQYEEEQ(E)AK	E	2	0.9992	0.9923	1	59.2	240	295	2	No	Cytoplasm, Myofibril
Q5SX40,Q5SX39	Myh1,Mhy4	Myosin-1,Myosin-4	HDCDLLREQYEEEQEAK	21	HDC(D)LLREQYEEEQEAK	D	4	0.9988	0.9891	1	59.2	240	295	2	No	Cytoplasm, Myofibril
Q5SX40,Q5SX39	Myh1,Mhy4	Myosin-1,Myosin-4	HDCDLLREQYEEEQEAK	21	HDCDLLREQYE(E)EQEAK	E	2	0.9975	0.9736	1	18.8	39	44	2	No	Cytoplasm, Myofibril
Q5SX40,Q5SX39	Myh1,Mhy4	Myosin-1,Myosin-4	HDCDLLREQYEEEQEAK	21	HDCDLLR(E)QYEEEQEAK	E	2	0.9975	0.9733	1	18.8	39	44	2	No	Cytoplasm, Myofibril
Q5SX40,Q5SX39	Myh1,Mhy4	Myosin-1,Myosin-4	HDCDLLREQYEEEQEAK	21	HDCDLLREQYEE(E)QEAK	E	2	0.9981	0.9837	1	19.5	40	46	2	No	Cytoplasm, Myofibril
Q5SX40,Q5SX39	Myh1,Mhy4	Myosin-1,Myosin-4	HDCDLLREQYEEEQEAKAELQR	3	HDC(D)LLREQYEEEQEAKAELQR	D	2	0.9979	0.9811	1	59.2	240	295	2	No	Cytoplasm, Myofibril
Q5SX40,Q5SX39	Myh1,Mhy4	Myosin-1,Myosin-4	HDCDLLREQYEEEQEAKAELQR	3	HDCDLL(R)EQYEEEQEAKAELQR	R	1	0.9966	0.9674	1	26.6	64	67	2	No	Cytoplasm, Myofibril
Q5SX40,Q5SX39,Q02566,P13542	Myh1,Mhy4,Mhy6,Mhy8	Myosin-1,Myosin-4,Myosin-6,Myosin-8	TKYETDAIQR	20	(T)KYETDAIQR	T	13	0.9999	0.999	1	32.6	113	128	2	No	Cytoplasm, Myofibril
Q5SX40,Q5SX39,Q02566,P13542	Myh1,Mhy4,Mhy6,Mhy8	Myosin-1,Myosin-4,Myosin-6,Myosin-8	TKYETDAIQR	20	TK(Y)ETDAIQR	Y	1	0.9997	0.9972	1	25.2	47	50	2	No	Cytoplasm, Myofibril
Q5SX40,Q5SX39,Q02566,P13542	Myh1,Mhy4,Mhy6,Mhy8	Myosin-1,Myosin-4,Myosin-6,Myosin-8	TKYETDAIQRTEELEEAKKK	4	TKYETDAIQR(T)EELEEAKKK	T	4	0.9929	0.9388	1	32.6	113	128	2	No	Cytoplasm, Myofibril
Q5SX40,Q5SX39,Q02566,P13542	Myh1,Mhy4,Mhy6,Mhy8	Myosin-1,Myosin-4,Myosin-6,Myosin-8	ANSEVAQWR	19	AN(S)EVAQWR	S	9	0.9987	0.988	1	32.4	127	153	2	No	Cytoplasm, Myofibril
Q5SX40,Q5SX39,Q02566,P13542	Myh1,Mhy4,Mhy6,Mhy8	Myosin-1,Myosin-4,Myosin-6,Myosin-8	DLQHRLDEAEQLALK	10	DLQHRLDEAEQLAL(K)	K	4	0.9998	0.9977	1	32.4	127	153	2	No	Cytoplasm, Myofibril
Q5SX40,Q5SX39,Q02566,P13542	Myh1,Mhy4,Mhy6,Mhy8	Myosin-1,Myosin-4,Myosin-6,Myosin-8	DLQHRLDEAEQLALKGGK	8	DLQHRLDEAEQLAL(K)GGK	K	4	0.9999	0.999	1	32.4	127	153	2	No	Cytoplasm, Myofibril
Q5SX40,Q5SX39,Q02566,P13542	Myh1,Mhy4,Mhy6,Mhy8	Myosin-1,Myosin-4,Myosin-6,Myosin-8	DLQHRLDEAEQLALKGGK	8	DLQHRLDEA(E)QLALKGGK	E	4	0.9969	0.9716	1	32.4	127	153	2	No	Cytoplasm, Myofibril
Q5SX40,Q5SX39,Q02566,P13542	Myh1,Mhy4,Mhy6,Mhy8	Myosin-1,Myosin-4,Myosin-6,Myosin-8	DLQHRLDEAEQLALKGGKK	8	DLQHRLDEAEQLAL(K)GGKK	K	4	0.9969	0.9717	1	32.4	127	153	2	No	Cytoplasm, Myofibril
Q5SX40,Q5SX39,P13542	Myh1,Mhy4,Mhy8	Myosin-1,Myosin-4,Myosin-8	ELTYQTEEDRKNVLR	6	ELTYQTE(E)DRKNVLR	E	3	0.9975	0.9778	1	32.6	113	128	2	No	Cytoplasm, Myofibril
Q5SX40,Q5SX39,P13542	Myh1,Mhy4,Mhy8	Myosin-1,Myosin-4,Myosin-8	KIQHELEEAEER	12	KIQ(H)ELEEAEER	H	6	0.9994	0.9944	1	32.6	113	128	2	No	Cytoplasm, Myofibril
Q5SX40,Q5SX39,P13542	Myh1,Mhy4,Mhy8	Myosin-1,Myosin-4,Myosin-8	QRSDLSR	6	QR(S)DLSR	S	6	0.9984	0.9851	1	32.6	113	128	2	No	Cytoplasm, Myofibril
Q5SX40,Q5SX39,P13542	Myh1,Mhy4,Mhy8	Myosin-1,Myosin-4,Myosin-8	QRSDLSRELEEISER	9	QRSDL(S)RELEEISER	S	6	0.9959	0.9634	1	32.6	113	128	2	No	Cytoplasm, Myofibril
Q5SX40,Q5SX39,P13542	Myh1,Mhy4,Mhy8	Myosin-1,Myosin-4,Myosin-8	SRNDALR	3	(S)RNDALR	S	3	0.9996	0.9963	1	32.6	113	128	2	No	Cytoplasm, Myofibril
Q5SX40,Q5SX39,P22315	Myh1,Mhy4,Mhy8	Myosin-1,Myosin-4,Myosin-8	ALQEAHQQTLDDLQAEEDKVNTLTK	6	ALQEAHQQTLD(D)LQAEEDKVNTLTK	D	6	0.9976	0.9784	1	32.4	127	153	2	No	Cytoplasm, Myofibril
Q5SX40,Q5SX39,Q91Z83,P13542	Myh1,Mhy4,Myh7,Mhy8	Myosin-1,Myosin-4,Myosin-7,Myosin-8	STHPHFVR	35	(S)THPHFVR	S	31	0.9999	0.999	1	32.6	113	128	2	No	Cytoplasm, Myofibril
Q5SX40,Q5SX39,Q91Z83,P13542	Myh1,Mhy4,Myh7,Mhy8	Myosin-1,Myosin-4,Myosin-7,Myosin-8	STHPHFVR	35	S(T)HPHFVR	T	4	0.9999	0.9986	1	16.7	29	31	2	No	Cytoplasm, Myofibril
Q5SX40,P13541,Q5SX39,Q02566,P13542	Myh1,Myh3,Myh4,Myh6,Mhy8	Myosin-1,Myosin-3,Myosin-4,Myosin-6,Myosin-8	KLEDECSELKK	43	KLEDE(C)SELKK	C	9	0.9993	0.994	1	15.4	53	58	2	No	Cytoplasm, Myofibril
Q5SX40,P13541,Q5SX39,Q02566,P13542	Myh1,Myh3,Myh4,Myh6,Mhy8	Myosin-1,Myosin-3,Myosin-4,Myosin-6,Myosin-8	KLEDECSELKK	43	KLED(E)CSELKK	E	5	0.9987	0.9898	1	15.4	53	58	2	No	Cytoplasm, Myofibril
Q5SX40,P13541,Q5SX39,Q02566,P13542	Myh1,Myh3,Myh4,Myh6,Mhy8	Myosin-1,Myosin-3,Myosin-4,Myosin-6,Myosin-8	KLEDECSELKK	43	KLEDEC(S)ELKK	S	12	0.9995	0.9958	1	32.6	113	128	2	No	Cytoplasm, Myofibril
Q5SX40,P13541,Q5SX39,Q02566,P13542	Myh1,Myh3,Myh4,Myh6,Mhy8	Myosin-1,Myosin-3,Myosin-4,Myosin-6,Myosin-8	KLEDECSELKKDIDDLELTLAK	18	KLEDEC(S)ELKKDIDDLELTLAK	S	14	0.9977	0.9815	1	15.4	53	58	2	No	Cytoplasm, Myofibril
Q5SX40,P13541,Q5SX39,Q02566,P13542	Myh1,Myh3,Myh4,Myh6,Mhy8	Myosin-1,Myosin-3,Myosin-4,Myosin-6,Myosin-8	LEDECSELKK	10	LEDEC(S)ELKK	S	5	0.9999	0.999	1	15.4	53	58	2	No	Cytoplasm, Myofibril
Q5SX40,P13541,Q5SX39,Q02566,P13542	Myh1,Myh3,Myh4,Myh6,Mhy8	Myosin-1,Myosin-3,Myosin-4,Myosin-6,Myosin-8	KLEDECSELKK	43	(K)LEDECSELKK	K	17	0.9973	0.9909	1	15.2	58	65	2	No	Cytoplasm, Myofibril
Q5SX40,P13541,Q5SX39,Q02566,P13542	Myh1,Myh3,Myh4,Myh6,Mhy8	Myosin-1,Myosin-3,Myosin-4,Myosin-6,Myosin-8	KLEDECSELKKDIDDLELTLAK	18	KLEDECSEL(K)KDIDDLELTLAK	K	4	0.9993	0.9937	1	32.4	127	153	2	No	Cytoplasm, Myofibril
Q5SX40,P13541,Q5SX39,Q02566,P13542	Myh1,Myh3,Myh4,Myh6,Mhy8	Myosin-1,Myosin-3,Myosin-4,Myosin-6,Myosin-8	LEDECSELKK	10	L(E)DECSELKK	E	5	0.9992	0.9973	1	15.2	58	65	2	No	Cytoplasm, Myofibril
Q5SX40,P13541,Q5SX39,Q02566,Q91Z83,P13542	Myh1,Myh3,Myh4,Myh6,Myh7,Mhy8	Myosin-1,Myosin-3,Myosin-4,Myosin-6,Myosin-7,Myosin-8	ADIAESQVNK	25	ADIAE(S)QVNK	S	10	0.998	0.9839	1	15.4	53	58	2	No	Cytoplasm, Myofibril
Q5SX40,P13541,Q5SX39,Q02566,Q91Z83,P13542	Myh1,Myh3,Myh4,Myh6,Myh7,Mhy8	Myosin-1,Myosin-3,Myosin-4,Myosin-6,Myosin-7,Myosin-8	ADIAESQVNKLR	5	ADIAE(S)QVNKLR	S	1	0.9999	0.999	1	25.2	47	50	2	No	Cytoplasm, Myofibril
Q5SX40,P13541,Q5SX39,Q02566,Q91Z83,P13542	Myh1,Myh3,Myh4,Myh6,Myh7,Mhy8	Myosin-1,Myosin-3,Myosin-4,Myosin-6,Myosin-7,Myosin-8	ANSEVAQWR	19	ANS(E)VAQWR	E	10	0.9969	0.9756	1	15.4	53	58	2	No	Cytoplasm, Myofibril
Q5SX40,P13541,Q5SX39,Q02566,Q91Z83,P13542	Myh1,Myh3,Myh4,Myh6,Myh7,Mhy8	Myosin-1,Myosin-3,Myosin-4,Myosin-6,Myosin-7,Myosin-8	DLQHRLDEAEQLALK	10	DLQ(H)RLDEAEQLALK	H	6	0.9993	0.9945	1	15.4	53	58	2	No	Cytoplasm, Myofibril
Q5SX40,P13541,Q5SX39,Q02566,Q91Z83,P13542	Myh1,Myh3,Myh4,Myh6,Myh7,Mhy8	Myosin-1,Myosin-3,Myosin-4,Myosin-6,Myosin-7,Myosin-8	EQDTSAHLER	67	EQDT(S)AHLER	S	10	0.9998	0.9984	1	15.4	53	58	2	No	Cytoplasm, Myofibril
Q5SX40,P13541,Q5SX39,Q02566,Q91Z83,P13542	Myh1,Myh3,Myh4,Myh6,Myh7,Mhy8	Myosin-1,Myosin-3,Myosin-4,Myosin-6,Myosin-7,Myosin-8	EQDTSAHLER	67	EQD(T)SAHLER	T	10	0.9997	0.9978	1	15.4	53	58	2	No	Cytoplasm, Myofibril
Q5SX40,P13541,Q5SX39,Q02566,Q91Z83,P13542	Myh1,Myh3,Myh4,Myh6,Myh7,Mhy8	Myosin-1,Myosin-3,Myosin-4,Myosin-6,Myosin-7,Myosin-8	EQDTSAHLER	67	EQDTSA(H)LER	H	14	0.9991	0.993	1	15.4	53	58	2	No	Cytoplasm, Myofibril
Q5SX40,P13541,Q5SX39,Q02566,Q91Z83,P13542	Myh1,Myh3,Myh4,Myh6,Myh7,Mhy8	Myosin-1,Myosin-3,Myosin-4,Myosin-6,Myosin-7,Myosin-8	HDCDLLR	58	HDC(D)LLR	D	6	0.9987	0.9897	1	15.4	53	58	2	No	Cytoplasm, Myofibril
Q5SX40,P13541,Q5SX39,Q02566,Q91Z83,P13542	Myh1,Myh3,Myh4,Myh6,Myh7,Mhy8	Myosin-1,Myosin-3,Myosin-4,Myosin-6,Myosin-7,Myosin-8	HDCDLLR	58	HD(C)DLLR	C	12	0.9983	0.9868	1	15.4	53	58	2	No	Cytoplasm, Myofibril
Q5SX40,P13541,Q5SX39,Q02566,Q91Z83,P13542	Myh1,Myh3,Myh4,Myh6,Myh7,Mhy8	Myosin-1,Myosin-3,Myosin-4,Myosin-6,Myosin-7,Myosin-8	KEQDTSAHLER	30	KEQDT(S)AHLER	S	10	0.9999	0.999	1	15.4	53	58	2	No	Cytoplasm, Myofibril
Q5SX40,P13541,Q5SX39,Q02566,Q91Z83,P13542	Myh1,Myh3,Myh4,Myh6,Myh7,Mhy8	Myosin-1,Myosin-3,Myosin-4,Myosin-6,Myosin-7,Myosin-8	KEQDTSAHLER	30	KEQDTSA(H)LER	H	10	0.9997	0.9974	1	15.4	53	58	2	No	Cytoplasm, Myofibril
Q5SX40,P13541,Q5SX39,Q02566,Q91Z83,P13542	Myh1,Myh3,Myh4,Myh6,Myh7,Mhy8	Myosin-1,Myosin-3,Myosin-4,Myosin-6,Myosin-7,Myosin-8	LDEAEQLALKGGKK	20	L(D)EAEQLALKGGKK	D	20	0.9964	0.9715	1	15.4	53	58	2	No	Cytoplasm, Myofibril
Q5SX40,P13541,Q5SX39,Q02566,Q91Z83,P13542	Myh1,Myh3,Myh4,Myh6,Myh7,Mhy8	Myosin-1,Myosin-3,Myosin-4,Myosin-6,Myosin-7,Myosin-8	EQDTSAHLER	67	(E)QDTSAHLER	E	33	0.9996	0.9988	1	15.2	58	65	2	No	Cytoplasm, Myofibril
Q5SX40,P13541,Q5SX39,Q02566,Q91Z83,P13542	Myh1,Myh3,Myh4,Myh6,Myh7,Mhy8	Myosin-1,Myosin-3,Myosin-4,Myosin-6,Myosin-7,Myosin-8	HDCDLLR	58	(H)DCDLLR	H	40	0.9988	0.996	1	15.2	58	65	2	No	Cytoplasm, Myofibril
Q5SX40,P13541,Q5SX39,Q02566,Q91Z83,P13542	Myh1,Myh3,Myh4,Myh6,Myh7,Mhy8	Myosin-1,Myosin-3,Myosin-4,Myosin-6,Myosin-7,Myosin-8	KEQDTSAHLER	30	(K)EQDTSAHLER	K	10	0.9997	0.999	1	15.2	58	65	2	No	Cytoplasm, Myofibril
Q5SX40,Q5SX39,P13541,Q5SX39,Q02566,Q91Z83,P13542	Myh1,Myh3,Myh4,Myh6,Myh7,Myh8	Myosin-1,Myosin-3,Myosin-4,Myosin-6,Myosin-7,Myosin-8	TKYETDAIQR	20	T(K)YETDAIQR	K	6	0.9856	0.9536	1	15.2	58	65	2	No	Cytoplasm, Myofibril
Q5SX40,Q5SX39,P13541,Q5SX39,Q02566,Q91Z83,P13542	Myh1,Myh3,Myh4,Myh6,Myh7,Myh8	Myosin-1,Myosin-3,Myosin-4,Myosin-6,Myosin-7,Myosin-8	TLEDQLSEVK	1	(T)LEDQLSEVK	T	1	0.9979	0.981	1	59.2	240	295	2	No	Cytoplasm, Myofibril
Q5SX40,Q5SX39	Myh1,Myh4	Myosin-1,Myosin-4	GKQAFTQQIEELKR	8	GKQAF(T)QQIEELKR	T	4	0.9998	0.9979	1	58.7	213	244	2	No	Cytoplasm, Myofibril
Q5SX40,Q5SX39	Myh1,Myh4	Myosin-1,Myosin-4	HDCDLLREQYEEEQEAK	21	(H)DCDLLREQYEEEQEAK	H	2	0.9967	0.9704	1	58.7	213	244	2	No	Cytoplasm, Myofibril
Q5SX40,Q5SX39	Myh1,Myh4	Myosin-1,Myosin-4	HDCDLLREQYEEEQEAK	21	HDCDLLREQ(Y)EEEQEAK	Y	4	0.9985	0.987	1	25.2	47	50	2	No	Cytoplasm, Myofibril
Q5SX40,Q5SX39	Myh1,Myh4	Myosin-1,Myosin-4	HDCDLLREQYEEEQEAK	21	HD(C)DLLREQYEEEQEAK	C	2	0.9976	0.9795	1	60.6	251	313	2	No	Cytoplasm, Myofibril
Q5SX40,Q5SX39	Myh1,Myh4	Myosin-1,Myosin-4	HDCDLLREQYEEEQEAK	21	HDCDLL(R)EQYEEEQEAK	R	1	0.9987	0.9837	1	16.7	30	35	2	No	Cytoplasm, Myofibril
Q5SX40,Q5SX39	Myh1,Myh4	Myosin-1,Myosin-4	KKEFEMSNLQSK	12	KKEFEMSNLQ(S)K	S	4	0.9999	0.999	1	16.7	29	31	2	No	Cytoplasm, Myofibril
Q5SX40,Q5SX39	Myh1,Myh4	Myosin-1,Myosin-4	KKEFEMSNLQSK	12	KKEFEM(S)NLQSK	S	2	0.9999	0.999	1	60.6	251	313	2	No	Cytoplasm, Myofibril
Q5SX40,Q5SX39	Myh1,Myh4	Myosin-1,Myosin-4	KKLETDISQIQGEMEDIVQEAR	10	KKLETDI(S)QIQGEMEDIVQEAR	S	2	0.9992	0.9929	1	58.7	213	244	2	No	Cytoplasm, Myofibril
Q5SX40,Q5SX39	Myh1,Myh4	Myosin-1,Myosin-4	KKLETDISQIQGEMEDIVQEAR	10	KKLETDISQIQG(E)MEDIVQEAR	E	6	0.9809	0.8548	1	60.6	251	313	2	No	Cytoplasm, Myofibril
Q5SX40,Q5SX39	Myh1,Myh4	Myosin-1,Myosin-4	KKLETDISQIQGEMEDIVQEAR	10	(K)KLETDISQIQGEMEDIVQEAR	K	2	0.948	0.6764	1	60.6	251	313	2	No	Cytoplasm, Myofibril
Q5SX40,Q5SX39	Myh1,Myh4	Myosin-1,Myosin-4	LEEAGGATSAQIEMNKKR	6	LEEAGGAT(S)AQIEMNKKR	S	2	0.9993	0.9936	1	58.7	213	244	2	No	Cytoplasm, Myofibril
Q5SX40,Q5SX39	Myh1,Myh4	Myosin-1,Myosin-4	LKKKEFEMSNLQSK	2	LKKKEFEM(S)NLQSK	S	2	0.9993	0.9938	1	58.7	213	244	2	No	Cytoplasm, Myofibril
Q5SX40,Q5SX39	Myh1,Myh4	Myosin-1,Myosin-4	GKQAFTQQIEELKR	8	G(K)QAFTQQIEELKR	K	4	0.9999	0.9988	1	59.2	240	295	2	No	Cytoplasm, Myofibril
Q5SX40,Q5SX39	Myh1,Myh4	Myosin-1,Myosin-4	KKEFEMSNLQSK	12	(K)KEFEMSNLQSK	K	6	0.9993	0.9928	1	18.8	39	44	2	No	Cytoplasm, Myofibril
Q5SX40,Q5SX39	Myh1,Myh4	Myosin-1,Myosin-4	LEEAGGATSAQIEMNKKR	6	L(E)EAGGATSAQIEMNKKR	E	2	0.9999	0.999	1	59.2	240	295	2	No	Cytoplasm, Myofibril
Q5SX40,Q5SX39	Myh1,Myh4	Myosin-1,Myosin-4	LEEAGGATSAQIEMNKKR	6	LE(E)AGGATSAQIEMNKKR	E	2	0.9976	0.9875	1	63.1	264	331	2	No	Cytoplasm, Myofibril
Q5SX40,Q5SX39	Myh1,Myh4	Myosin-1,Myosin-4	LYEQHLGK	2	L(Y)EQHLGK	Y	2	0.9983	0.9848	1	59.2	240	295	2	No	Cytoplasm, Myofibril
Q5SX40,Q5SX39	Myh1,Myh4	Myosin-1,Myosin-4	VQLLHTQNTSLINTKKKLETDISQIQGEMEDIVQEAR	2	VQLLH(T)QNTSLINTKKKLETDISQIQGEMEDIVQEAR	T	2	0.9271	0.7079	1	63.1	264	331	2	No	Cytoplasm, Myofibril
Q5SX40,Q5SX39	Myh1,Myh4	Myosin-1,Myosin-4	VVESMQSTLDAEIR	14	VVE(S)MQSTLDAEIR	S	9	0.9999	0.999	1	59.2	240	295	2	No	Cytoplasm, Myofibril
Q5SX40,Q5SX39	Myh1,Myh4	Myosin-1,Myosin-4	VVESMQSTLDAEIR	14	VV(E)SMQSTLDAEIR	E	3	0.9975	0.9757	1	26.6	64	67	2	No	Cytoplasm, Myofibril
Q5SX40,Q5SX39,Q02566,P13542	Myh1,Myh4,Mhy6,Mhy8	Myosin-1,Myosin-4,Myosin-6,Myosin-8	AITDAAMMAEELKKEQDTSAHLER	16	AI(T)DAAMMAEELKKEQDTSAHLER	T	4	0.9982	0.9833	1	32.4	127	153	2	No	Cytoplasm, Myofibril
Q5SX40,Q5SX39,Q02566,P13542	Myh1,Myh4,Mhy6,Mhy8	Myosin-1,Myosin-4,Myosin-6,Myosin-8	AITDAAMMAEELKKEQDTSAHLER	16	AIT(D)AAMMAEELKKEQDTSAHLER	D	8	0.998	0.9819	1	32.4	127	153	2	No	Cytoplasm, Myofibril
Q5SX40,Q5SX39,Q02566,Q91Z83,P13542	Myh1,Myh4,Myh6,Myh7,Mhy8	Myosin-1,Myosin-4,Myosin-6,Myosin-7,Myosin-8	HADSVAELGEQIDNLQR	26	HA(D)SVAELGEQIDNLQR	D	4	0.9999	0.999	1	32.6	113	128	2	No	Cytoplasm, Myofibril
Q5SX40,Q5SX39,Q02566,Q91Z83,P13542	Myh1,Myh4,Myh6,Myh7,Mhy8	Myosin-1,Myosin-4,Myosin-6,Myosin-7,Myosin-8	HADSVAELGEQIDNLQR	26	HAD(S)VAELGEQIDNLQR	S	8	0.9988	0.9907	1	35.5	145	170	2	No	Cytoplasm, Myofibril
Q5SX40,Q5SX39,Q02566,Q91Z83,P13542	Myh1,Myh4,Myh6,Myh7,Mhy8	Myosin-1,Myosin-4,Myosin-6,Myosin-7,Myosin-8	KKHADSVAELGEQIDNLQR	37	KK(H)ADSVAELGEQIDNLQR	H	14	0.9983	0.9845	1	32.6	113	128	2	No	Cytoplasm, Myofibril
Q5SX40,Q5SX39,Q02566,Q91Z83,P13542	Myh1,Myh4,Myh6,Myh7,Mhy8	Myosin-1,Myosin-4,Myosin-6,Myosin-7,Myosin-8	KKHADSVAELGEQIDNLQR	37	KKHAD(S)VAELGEQIDNLQR	S	6	0.9965	0.9686	1	32.6	113	128	2	No	Cytoplasm, Myofibril
Q5SX40,Q5SX39,Q02566,Q91Z83,P13542	Myh1,Myh4,Myh6,Myh7,Mhy8	Myosin-1,Myosin-4,Myosin-6,Myosin-7,Myosin-8	SDLSRELEEISER	18	SDL(S)RELEEISER	S	9	0.9951	0.9567	1	32.6	113	128	2	No	Cytoplasm, Myofibril
Q5SX40,Q5SX39,Q02566,Q91Z83,P13542	Myh1,Myh4,Myh6,Myh7,Mhy8	Myosin-1,Myosin-4,Myosin-6,Myosin-7,Myosin-8	HADSVAELGEQIDNLQR	26	HADSVAELG(E)QIDNLQR	E	8	0.9994	0.9947	1	32.4	127	153	2	No	Cytoplasm, Myofibril
Q5SX40,Q5SX39,Q02566,Q91Z83,P13542	Myh1,Myh4,Myh6,Myh7,Mhy8	Myosin-1,Myosin-4,Myosin-6,Myosin-7,Myosin-8	HADSVAELGEQIDNLQR	26	HADSVA(E)LGEQIDNLQR	E	6	0.998	0.9932	1	35	148	177	2	No	Cytoplasm, Myofibril
Q5SX40,Q5SX39,Q02566,Q91Z83,P13542	Myh1,Myh4,Myh6,Myh7,Mhy8	Myosin-1,Myosin-4,Myosin-6,Myosin-7,Myosin-8	KKEFEMSNLQSKIEDEQALGMQLQKK	2	KKEFEMSNLQSKIED(E)QALGMQLQKK	E	1	0.9997	0.9972	1	26.6	64	67	2	No	Cytoplasm, Myofibril
Q5SX40,Q5SX39,Q02566,Q91Z83,P13542	Myh1,Myh4,Myh6,Myh7,Mhy8	Myosin-1,Myosin-4,Myosin-6,Myosin-7,Myosin-8	KKHADSVAELGEQIDNLQR	37	KKHADSVA(E)LGEQIDNLQR	E	9	0.9963	0.9667	1	32.4	127	153	2	No	Cytoplasm, Myofibril
Q5SX40,Q5SX39,Q02566,Q91Z83,P13542	Myh1,Myh4,Myh6,Myh7,Mhy8	Myosin-1,Myosin-4,Myosin-6,Myosin-7,Myosin-8	KKHADSVAELGEQIDNLQR	37	(K)KHADSVAELGEQIDNLQR	K	5	0.9993	0.9975	1	35	148	177	2	No	Cytoplasm, Myofibril
Q5SX40,Q5SX39,Q02566,Q91Z83,P13542	Myh1,Myh4,Myh6,Myh7,Mhy8	Myosin-1,Myosin-4,Myosin-6,Myosin-7,Myosin-8	KKHADSVAELGEQIDNLQR	37	KKHADSVAELG(E)QIDNLQR	E	3	0.9981	0.9818	1	26.6	64	67	2	No	Cytoplasm, Myofibril
Q5SX40,Q5SX39,Q02566,Q91Z83,P13542	Myh1,Myh4,Myh6,Myh7,Mhy8	Myosin-1,Myosin-4,Myosin-6,Myosin-7,Myosin-8	SDLSRELEEISER	18	(S)DLSRELEEISER	S	9	0.996	0.9639	1	32.4	127	153	2	No	Cytoplasm, Myofibril
Q5SX40,Q5SX39,Q02566,Q91Z83,P13542	Myh1,Myh4,Myh6,Myh7,Myh8	Myosin-1,Myosin-4,Myosin-6,Myosin-7,Myosin-8	KAITDAAMMAEELKK	8	KAI(T)DAAMMAEELKK	T	8	0.9999	0.999	1	32.4	127	153	2	No	Cytoplasm, Myofibril
Q5SX40,Q5SX39,Q02566,P13542	Myh1,Myh4,Myh6,Myh8	Myosin-1,Myosin-4,Myosin-6,Myosin-8	AITDAAMMAEELKKEQDTSAHLER	16	AITDAAMMAEELKKEQD(T)SAHLER	T	4	0.9975	0.9777	1	32.6	113	128	2	No	Cytoplasm, Myofibril
Q5SX40,Q5SX39,Q02566,P13542	Myh1,Myh4,Myh6,Myh8	Myosin-1,Myosin-4,Myosin-6,Myosin-8	DLQHRLDEAEQLALKGGKK	8	DLQ(H)RLDEAEQLALKGGKK	H	4	0.9969	0.9719	1	32.6	113	128	2	No	Cytoplasm, Myofibril
Q5SX40,Q5SX39,Q02566,P13542	Myh1,Myh4,Myh6,Myh8	Myosin-1,Myosin-4,Myosin-6,Myosin-8	LEQQVDDLEGSLEQEKK	8	LEQQVDDLEG(S)LEQEKK	S	4	0.9998	0.9982	1	32.6	113	128	2	No	Cytoplasm, Myofibril
Q5SX40,Q5SX39,Q02566,P13542	Myh1,Myh4,Myh6,Myh8	Myosin-1,Myosin-4,Myosin-6,Myosin-8	KHADSVAELGEQIDNLQR	5	(K)HADSVAELGEQIDNLQR	K	5	0.9989	0.99	1	32.4	127	153	2	No	Cytoplasm, Myofibril
Q5SX40,Q5SX39,Q02566,P13542	Myh1,Myh4,Myh6,Myh8	Myosin-1,Myosin-4,Myosin-6,Myosin-8	LEQQVDDLEGSLEQEKK	8	LEQQV(D)DLEGSLEQEKK	D	4	0.9994	0.9943	1	32.4	127	153	2	No	Cytoplasm, Myofibril
Q5SX40,Q5SX39,P13542	Myh1,Myh4,Myh8	Myosin-1,Myosin-4,Myosin-8	IAEKDEEIDQLKR	18	IA(E)KDEEIDQLKR	E	18	0.9999	0.999	1	32.6	113	128	2	No	Cytoplasm, Myofibril
Q5SX40,Q5SX39,P13542	Myh1,Myh4,Myh8	Myosin-1,Myosin-4,Myosin-8	IQHELEEAEER	18	IQ(H)ELEEAEER	H	18	0.9999	0.999	1	32.6	113	128	2	No	Cytoplasm, Myofibril
Q5SX40,Q5SX39,P13542	Myh1,Myh4,Myh8	Myosin-1,Myosin-4,Myosin-8	LLGSIDIDHTQYK	6	LLGSIDIDH(T)QYK	T	3	0.9998	0.9981	1	32.6	113	128	2	No	Cytoplasm, Myofibril
Q5SX40,Q5SX39,P13542	Myh1,Myh4,Myh8	Myosin-1,Myosin-4,Myosin-8	VKELTYQTEEDRK	3	VKELTYQ(T)EEDRK	T	3	0.9906	0.9199	1	32.6	113	128	2	No	Cytoplasm, Myofibril
Q5SX40,Q5SX39,P13542	Myh1,Myh4,Myh8	Myosin-1,Myosin-4,Myosin-8	VKELTYQTEEDRKNVLR	6	VKELTYQ(T)EEDRKNVLR	T	3	0.9971	0.974	1	32.6	113	128	2	No	Cytoplasm, Myofibril
Q5SX40,Q5SX39,P13542	Myh1,Myh4,Myh8	Myosin-1,Myosin-4,Myosin-8	VQLLHTQNTSLINTK	71	VQLLH(T)QNTSLINTK	T	23	0.9999	0.999	1	32.6	113	128	2	No	Cytoplasm, Myofibril
Q5SX40,Q5SX39,P13542	Myh1,Myh4,Myh8	Myosin-1,Myosin-4,Myosin-8	VQLLHTQNTSLINTK	71	VQLL(H)TQNTSLINTK	H	18	0.9999	0.999	1	32.6	113	128	2	No	Cytoplasm, Myofibril
Q5SX40,Q5SX39,P13542	Myh1,Myh4,Myh8	Myosin-1,Myosin-4,Myosin-8	VQLLHTQNTSLINTK	71	VQLLHTQN(T)SLINTK	T	12	0.9987	0.9885	1	32.6	113	128	2	No	Cytoplasm, Myofibril
Q5SX40,Q5SX39,P13542	Myh1,Myh4,Myh8	Myosin-1,Myosin-4,Myosin-8	VQLLHTQNTSLINTK	71	VQLLHTQNT(S)LINTK	S	10	0.9984	0.9872	1	35.5	145	170	2	No	Cytoplasm, Myofibril
Q5SX40,Q5SX39,P13542	Myh1,Myh4,Myh8	Myosin-1,Myosin-4,Myosin-8	VQLLHTQNTSLINTKK	35	VQLLHTQNT(S)LINTKK	S	3	0.9999	0.999	1	32.6	113	128	2	No	Cytoplasm, Myofibril
Q5SX40,Q5SX39,P13542	Myh1,Myh4,Myh8	Myosin-1,Myosin-4,Myosin-8	VQLLHTQNTSLINTKK	35	VQLLHTQN(T)SLINTKK	T	7	0.9999	0.999	1	32.6	113	128	2	No	Cytoplasm, Myofibril
Q5SX40,Q5SX39,P13542	Myh1,Myh4,Myh8	Myosin-1,Myosin-4,Myosin-8	VQLLHTQNTSLINTKK	35	VQLLH(T)QNTSLINTKK	T	6	0.9999	0.999	1	32.6	113	128	2	No	Cytoplasm, Myofibril
Q5SX40,Q5SX39,P13542	Myh1,Myh4,Myh8	Myosin-1,Myosin-4,Myosin-8	VQLLHTQNTSLINTKK	35	VQLL(H)TQNTSLINTKK	H	19	0.9999	0.999	1	32.6	113	128	2	No	Cytoplasm, Myofibril
Q5SX40,Q5SX39,P13542	Myh1,Myh4,Myh8	Myosin-1,Myosin-4,Myosin-8	YKVLNASAIPEGQFIDSK	12	YKVLNA(S)AIPEGQFIDSK	S	6	0.9999	0.999	1	32.6	113	128	2	No	Cytoplasm, Myofibril
Q5SX40,Q5SX39,P13542	Myh1,Myh4,Myh8	Myosin-1,Myosin-4,Myosin-8	ELTYQTEEDRKNVLR	6	EL(T)YQTEEDRKNVLR	T	3	0.9973	0.9753	1	32.4	127	153	2	No	Cytoplasm, Myofibril
Q5SX40,Q5SX39,P13542	Myh1,Myh4,Myh8	Myosin-1,Myosin-4,Myosin-8	IEAQNKPFDAK	6	I(E)AQNKPFDAK	E	6	0.9999	0.9988	1	32.4	127	153	2	No	Cytoplasm, Myofibril
Q5SX40,Q5SX39,P13542	Myh1,Myh4,Myh8	Myosin-1,Myosin-4,Myosin-8	KALQEAHQQTLDDLQAEEDKVNTLTK	6	KALQ(E)AHQQTLDDLQAEEDKVNTLTK	E	3	0.9978	0.9803	1	32.4	127	153	2	No	Cytoplasm, Myofibril
Q5SX40,Q5SX39,P13542	Myh1,Myh4,Myh8	Myosin-1,Myosin-4,Myosin-8	KALQEAHQQTLDDLQAEEDKVNTLTK	6	KALQEAHQQTLDDLQA(E)EDKVNTLTK	E	3	0.997	0.9732	1	32.4	127	153	2	No	Cytoplasm, Myofibril
Q5SX40,Q5SX39,P13542	Myh1,Myh4,Myh8	Myosin-1,Myosin-4,Myosin-8	KIQHELEEAEER	12	(K)IQHELEEAEER	K	6	0.9994	0.9947	1	32.4	127	153	2	No	Cytoplasm, Myofibril
Q5SX40,Q5SX39,P13542	Myh1,Myh4,Myh8	Myosin-1,Myosin-4,Myosin-8	LLGSIDIDHTQYK	6	LLG(S)IDIDHTQYK	S	3	0.998	0.9817	1	32.4	127	153	2	No	Cytoplasm, Myofibril
Q5SX40,Q5SX39,P13542	Myh1,Myh4,Myh8	Myosin-1,Myosin-4,Myosin-8	QRSDLSRELEEISER	9	QR(S)DLSRELEEISER	S	3	0.9977	0.9787	1	32.4	127	153	2	No	Cytoplasm, Myofibril
Q5SX40,Q5SX39,P13542	Myh1,Myh4,Myh8	Myosin-1,Myosin-4,Myosin-8	VKELTYQTEEDRKNVLR	6	V(K)ELTYQTEEDRKNVLR	K	3	0.9984	0.9853	1	32.4	127	153	2	No	Cytoplasm, Myofibril
Q5SX40,Q5SX39,P13542	Myh1,Myh4,Myh8	Myosin-1,Myosin-4,Myosin-8	VQLLHTQNTSLINTK	71	VQLLHTQNTSLIN(T)K	T	8	0.9981	0.9826	1	32.4	127	153	2	No	Cytoplasm, Myofibril
Q5SX40,Q5SX39,P13542	Myh1,Myh4,Myh8	Myosin-1,Myosin-4,Myosin-8	YKVLNASAIPEGQFIDSK	12	Y(K)VLNASAIPEGQFIDSK	K	3	0.9999	0.999	1	32.4	127	153	2	No	Cytoplasm, Myofibril
Q5SX40,Q5SX39,P13542	Myh1,Myh4,Myh8	Myosin-1,Myosin-4,Myosin-8	YKVLNASAIPEGQFIDSK	12	YKVLNASAIP(E)GQFIDSK	E	3	0.9995	0.9982	1	35	148	177	2	No	Cytoplasm, Myofibril
Q5SX40,P13542	Myh1,Myh8	Myosin-1,Myosin-8	TNAACAALDKK	6	TNAA(C)AALDKK	C	4	0.9999	0.999	1	35.5	145	170	2	No	Cytoplasm, Myofibril
Q5SX40,P13542	Myh1,Myh8	Myosin-1,Myosin-8	TNAACAALDKK	6	(T)NAACAALDKK	T	2	0.9996	0.9986	1	35	148	177	2	No	Cytoplasm, Myofibril
Q5SX39	Myh4	Myosin-4	ARLHTESGEFSR	6	ARLHTE(S)GEFSR	S	2	0.9989	0.9906	1	25.2	47	50	2	No	Cytoplasm, Myofibril
Q5SX39	Myh4	Myosin-4	ARLHTESGEFSR	6	ARL(H)TESGEFSR	H	1	0.9945	0.9541	1	60.6	251	313	2	No	Cytoplasm, Myofibril
Q5SX39	Myh4	Myosin-4	EKSELKMEIDDLASNMETVSK	5	EK(S)ELKMEIDDLASNMETVSK	S	2	0.9972	0.9747	1	58.7	213	244	2	No	Cytoplasm, Myofibril
Q5SX39	Myh4	Myosin-4	EKSELKMEIDDLASNMETVSK	5	(E)KSELKMEIDDLASNMETVSK	E	1	0.9901	0.9164	1	58.7	213	244	2	No	Cytoplasm, Myofibril
Q5SX39	Myh4	Myosin-4	EKSELKMEIDDLASNMETVSK	5	EKS(E)LKMEIDDLASNMETVSK	E	1	0.9799	0.848	1	60.6	251	313	2	No	Cytoplasm, Myofibril
Q5SX39	Myh4	Myosin-4	IQLELNQVKSEIDR	2	IQLELNQVK(S)EIDR	S	1	0.9999	0.9988	1	25.2	47	50	2	No	Cytoplasm, Myofibril
Q5SX39	Myh4	Myosin-4	IQLELNQVKSEIDRK	2	IQLELNQVK(S)EIDRK	S	1	0.9996	0.9966	1	25.2	47	50	2	No	Cytoplasm, Myofibril
Q5SX39	Myh4	Myosin-4	KKEFEMSNLQSKIEDEQALGMQLQK	1	KKEFEMSNLQ(S)KIEDEQALGMQLQK	S	1	0.9994	0.9929	1	16.7	29	31	2	No	Cytoplasm, Myofibril
Q5SX39	Myh4	Myosin-4	KKEFEMSNLQSKIEDEQALGMQLQKK	2	KKEFEMSNLQ(S)KIEDEQALGMQLQKK	S	1	0.9984	0.9868	1	25.2	47	50	2	No	Cytoplasm, Myofibril
Q5SX39	Myh4	Myosin-4	LAQESTMDIENDKQQLDEK	6	LAQES(T)MDIENDKQQLDEK	T	4	0.9998	0.998	1	25.2	47	50	2	No	Cytoplasm, Myofibril
Q5SX39	Myh4	Myosin-4	LHTESGEFSR	34	LH(T)ESGEFSR	T	10	0.9999	0.999	1	58.7	213	244	2	No	Cytoplasm, Myofibril
Q5SX39	Myh4	Myosin-4	LHTESGEFSR	34	L(H)TESGEFSR	H	7	0.9999	0.999	1	58.7	213	244	2	No	Cytoplasm, Myofibril
Q5SX39	Myh4	Myosin-4	LHTESGEFSR	34	LHTE(S)GEFSR	S	5	0.9998	0.9985	1	58.7	213	244	2	No	Cytoplasm, Myofibril
Q5SX39	Myh4	Myosin-4	LHTESGEFSR	34	LHTESGEF(S)R	S	4	0.9997	0.9974	1	58.7	213	244	2	No	Cytoplasm, Myofibril
Q5SX39	Myh4	Myosin-4	LHTESGEFSR	34	LHT(E)SGEFSR	E	8	0.9948	0.9544	1	58.7	213	244	2	No	Cytoplasm, Myofibril
Q5SX39	Myh4	Myosin-4	LHTESGEFSRQLDEK	8	LHTESGEF(S)RQLDEK	S	3	0.9972	0.9752	1	58.7	213	244	2	No	Cytoplasm, Myofibril
Q5SX39	Myh4	Myosin-4	LHTESGEFSRQLDEK	8	LHTESG(E)FSRQLDEK	E	2	0.9949	0.9398	1	16.7	29	31	2	No	Cytoplasm, Myofibril
Q5SX39	Myh4	Myosin-4	LHTESGEFSRQLDEKDAMVSQLSR	5	LHTESGEF(S)RQLDEKDAMVSQLSR	S	2	0.9978	0.9803	1	58.7	213	244	2	No	Cytoplasm, Myofibril
Q5SX39	Myh4	Myosin-4	LINELSTQK	6	LINEL(S)TQK	S	1	0.9856	0.9198	1	35.4	70	90	2	No	Cytoplasm, Myofibril
Q5SX39	Myh4	Myosin-4	LMTNLKSTHPHFVR	3	LMTNLK(S)THPHFVR	S	1	0.9999	0.9989	1	25.2	47	50	2	No	Cytoplasm, Myofibril
Q5SX39	Myh4	Myosin-4	LQDAEEHVEAVNSK	18	LQDAEEHVEAVN(S)K	S	9	0.9999	0.999	1	58.7	213	244	2	No	Cytoplasm, Myofibril
Q5SX39	Myh4	Myosin-4	LQDAEEHVEAVNSK	18	LQDAEE(H)VEAVNSK	H	3	0.9999	0.999	1	58.7	213	244	2	No	Cytoplasm, Myofibril
Q5SX39	Myh4	Myosin-4	LQDAEEHVEAVNSK	18	LQDAEEHVEAVNS(K)	K	1	0.9998	0.9989	1	35.4	70	90	2	No	Cytoplasm, Myofibril
Q5SX39	Myh4	Myosin-4	LQDAEEHVEAVNSKCASLEK	2	LQDAEEHVEAVN(S)KCASLEK	S	1	0.9971	0.9744	1	58.7	213	244	2	No	Cytoplasm, Myofibril
Q5SX39	Myh4	Myosin-4	LQDLVDKLQTKVK	2	LQDLVDKLQ(T)KVK	T	1	0.9999	0.999	1	58.7	213	244	2	No	Cytoplasm, Myofibril
Q5SX39	Myh4	Myosin-4	NTQGMLKDTQLHLDDALR	5	NTQGMLKDTQL(H)LDDALR	H	2	0.9984	0.9851	1	58.7	213	244	2	No	Cytoplasm, Myofibril
Q5SX39	Myh4	Myosin-4	QAAEAIRNLR	1	QAAEAI(R)NLR	R	1	0.9999	0.999	1	25.2	47	50	2	No	Cytoplasm, Myofibril
Q5SX39	Myh4	Myosin-4	QKYEETQAELEASQKESR	13	QKYEETQAELEASQK(E)SR	E	1	0.9999	0.999	1	58.7	213	244	2	No	Cytoplasm, Myofibril
Q5SX39	Myh4	Myosin-4	QKYEETQAELEASQKESR	13	QKYEETQAELEASQKES(R)	R	4	0.9996	0.9966	1	25.2	47	50	2	No	Cytoplasm, Myofibril
Q5SX39	Myh4	Myosin-4	QKYEETQAELEASQKESR	13	QKYEETQAELEASQKE(S)R	S	1	0.9999	0.9982	1	16.7	29	31	2	No	Cytoplasm, Myofibril
Q5SX39	Myh4	Myosin-4	QLDEKDAMVSQLSR	7	QLDEKDAMV(S)QLSR	S	3	0.9992	0.9927	1	58.7	213	244	2	No	Cytoplasm, Myofibril
Q5SX39	Myh4	Myosin-4	QLEEESK	5	QLEE(E)SK	E	2	0.9984	0.9861	1	25.2	47	50	2	No	Cytoplasm, Myofibril
Q5SX39	Myh4	Myosin-4	QLEEESK	5	QLEEE(S)K	S	3	0.9985	0.9818	1	16.7	29	31	2	No	Cytoplasm, Myofibril
Q5SX39	Myh4	Myosin-4	QLEEESKAK	13	QLEEE(S)KAK	S	6	0.9999	0.9989	1	58.7	213	244	2	No	Cytoplasm, Myofibril
Q5SX39	Myh4	Myosin-4	RQLEEESKAK	6	RQLEEE(S)KAK	S	2	0.9999	0.999	1	58.7	213	244	2	No	Cytoplasm, Myofibril
Q5SX39	Myh4	Myosin-4	RVAEQELLDASER	5	RVAEQELLDASE(R)	R	1	0.9996	0.9962	1	58.7	213	244	2	No	Cytoplasm, Myofibril
Q5SX39	Myh4	Myosin-4	RVAEQELLDASER	5	RVAEQELLDA(S)ER	S	2	0.9993	0.9941	1	60.6	251	313	2	No	Cytoplasm, Myofibril
Q5SX39	Myh4	Myosin-4	RVAEQELLDASER	5	RVAEQELLDAS(E)R	E	2	0.9999	0.999	1	16.7	30	35	2	No	Cytoplasm, Myofibril
Q5SX39	Myh4	Myosin-4	SELQASLEEAEASLEHEEGK	2	SELQASLEEAEA(S)LEHEEGK	S	1	0.9867	0.8947	1	60.6	251	313	2	No	Cytoplasm, Myofibril
Q5SX39	Myh4	Myosin-4	SNAACAALDK	4	SNAA(C)AALDK	C	4	0.9999	0.9989	1	58.7	213	244	2	No	Cytoplasm, Myofibril
Q5SX39	Myh4	Myosin-4	SNAACAALDKK	15	SNAA(C)AALDKK	C	8	0.9999	0.999	1	58.7	213	244	2	No	Cytoplasm, Myofibril
Q5SX39	Myh4	Myosin-4	SNAACAALDKK	15	(S)NAACAALDKK	S	7	0.9999	0.999	1	58.7	213	244	2	No	Cytoplasm, Myofibril
Q5SX39	Myh4	Myosin-4	SREVHTKVISEE	2	SREVH(T)KVISEE	T	1	0.9988	0.9887	1	58.7	213	244	2	No	Cytoplasm, Myofibril
Q5SX39	Myh4	Myosin-4	SRRVAEQELLDASER	2	SR(R)VAEQELLDASER	R	1	0.9997	0.9978	1	25.2	47	50	2	No	Cytoplasm, Myofibril
Q5SX39	Myh4	Myosin-4	TLEDQLSEVKTKEEEQQR	8	TLEDQL(S)EVKTKEEEQQR	S	4	0.9985	0.9866	1	58.7	213	244	2	No	Cytoplasm, Myofibril
Q5SX39	Myh4	Myosin-4	VRELENEVENEQKR	4	V(R)ELENEVENEQKR	R	2	0.9999	0.999	1	58.7	213	244	2	No	Cytoplasm, Myofibril
Q5SX39	Myh4	Myosin-4	VRELENEVENEQKR	4	VR(E)LENEVENEQKR	E	2	0.9999	0.999	1	60.6	251	313	2	No	Cytoplasm, Myofibril
Q5SX39	Myh4	Myosin-4	VRELENEVENEQKRNIEAVK	2	VRELENEVENEQK(R)NIEAVK	R	2	0.9999	0.999	1	25.2	47	50	2	No	Cytoplasm, Myofibril
Q5SX39	Myh4	Myosin-4	VVESMQSTLDAEIR	14	VVESMQ(S)TLDAEIR	S	2	0.9996	0.9965	1	58.7	213	244	2	No	Cytoplasm, Myofibril
Q5SX39	Myh4	Myosin-4	YEETQAELEASQKESR	2	YEETQAELEASQKE(S)R	S	1	0.988	0.9056	1	25.2	47	50	2	No	Cytoplasm, Myofibril
Q5SX39	Myh4	Myosin-4	ARLHTESGEFSR	6	A(R)LHTESGEFSR	R	2	0.9999	0.999	1	26.6	64	67	2	No	Cytoplasm, Myofibril
Q5SX39	Myh4	Myosin-4	ARLHTESGEFSR	6	ARLHTESG(E)FSR	E	1	0.9989	0.9896	1	26.6	64	67	2	No	Cytoplasm, Myofibril
Q5SX39	Myh4	Myosin-4	ASLEQTER	1	A(S)LEQTER	S	1	0.9985	0.9922	1	63.1	264	331	2	No	Cytoplasm, Myofibril
Q5SX39	Myh4	Myosin-4	EKSELKMEIDDLASNMETVSK	5	EKSELKM(E)IDDLASNMETVSK	E	1	0.9843	0.9228	1	63.1	264	331	2	No	Cytoplasm, Myofibril
Q5SX39	Myh4	Myosin-4	ESYVKATVQSR	1	(E)SYVKATVQSR	E	1	0.9999	0.9989	1	59.2	240	295	2	No	Cytoplasm, Myofibril
Q5SX39	Myh4	Myosin-4	EVHTKVISEE	1	EVHTKVISE(E)	E	1	0.9577	0.812	1	63.1	264	331	2	No	Cytoplasm, Myofibril
Q5SX39	Myh4	Myosin-4	IQLELNQVKSEIDR	2	IQL(E)LNQVKSEIDR	E	1	0.9999	0.999	1	26.6	64	67	2	No	Cytoplasm, Myofibril
Q5SX39	Myh4	Myosin-4	IQLELNQVKSEIDRK	2	IQL(E)LNQVKSEIDRK	E	1	0.9999	0.9989	1	26.6	64	67	2	No	Cytoplasm, Myofibril
Q5SX39	Myh4	Myosin-4	LAQESTMDIENDKQQLDEK	6	LAQ(E)STMDIENDKQQLDEK	E	2	0.9999	0.999	1	18.8	39	44	2	No	Cytoplasm, Myofibril
Q5SX39	Myh4	Myosin-4	LHTESGEFSRQLDEK	8	LH(T)ESGEFSRQLDEK	T	2	0.9992	0.9919	1	26.6	64	67	2	No	Cytoplasm, Myofibril
Q5SX39	Myh4	Myosin-4	LHTESGEFSRQLDEK	8	LHTE(S)GEFSRQLDEK	S	1	0.9996	0.9964	1	19.5	40	46	2	No	Cytoplasm, Myofibril
Q5SX39	Myh4	Myosin-4	LHTESGEFSRQLDEKDAMVSQLSR	5	LH(T)ESGEFSRQLDEKDAMVSQLSR	T	1	0.9975	0.9774	1	59.2	240	295	2	No	Cytoplasm, Myofibril
Q5SX39	Myh4	Myosin-4	LHTESGEFSRQLDEKDAMVSQLSR	5	LHT(E)SGEFSRQLDEKDAMVSQLSR	E	2	0.9978	0.979	1	26.6	64	67	2	No	Cytoplasm, Myofibril
Q5SX39	Myh4	Myosin-4	LINELSTQK	6	LIN(E)LSTQK	E	5	0.9998	0.9979	1	59.2	240	295	2	No	Cytoplasm, Myofibril
Q5SX39	Myh4	Myosin-4	LMTNLKSTHPHFVR	3	LM(T)NLKSTHPHFVR	T	2	0.9999	0.999	1	26.6	64	67	2	No	Cytoplasm, Myofibril
Q5SX39	Myh4	Myosin-4	LQDAEEHVEAVNSK	18	LQ(D)AEEHVEAVNSK	D	5	0.9999	0.9989	1	59.2	240	295	2	No	Cytoplasm, Myofibril
Q5SX39	Myh4	Myosin-4	LQDAEEHVEAVNSKCASLEK	2	LQDAEEHVEAVNS(K)CASLEK	K	1	0.9993	0.9935	1	59.2	240	295	2	No	Cytoplasm, Myofibril
Q5SX39	Myh4	Myosin-4	LQDLVDKLQTK	3	LQ(D)LVDKLQTK	D	3	0.9999	0.9987	1	59.2	240	295	2	No	Cytoplasm, Myofibril
Q5SX39	Myh4	Myosin-4	LQDLVDKLQTKVK	2	LQ(D)LVDKLQTKVK	D	1	0.9984	0.9854	1	59.2	240	295	2	No	Cytoplasm, Myofibril
Q5SX39	Myh4	Myosin-4	LQNEVEDLMIDVERSNAACAALDKK	1	LQNEV(E)DLMIDVERSNAACAALDKK	E	1	0.9998	0.9985	1	59.2	240	295	2	No	Cytoplasm, Myofibril
Q5SX39	Myh4	Myosin-4	NTQGMLKDTQLHLDDALR	5	N(T)QGMLKDTQLHLDDALR	T	3	0.9999	0.999	1	59.2	240	295	2	No	Cytoplasm, Myofibril
Q5SX39	Myh4	Myosin-4	NTQGMLKDTQLHLDDALRGQDDLKEQLAMVER	1	NTQGMLKDTQLHLD(D)ALRGQDDLKEQLAMVER	D	1	0.9899	0.9135	1	59.2	240	295	2	No	Cytoplasm, Myofibril
Q5SX39	Myh4	Myosin-4	QIDQEKSELQASLEEAEASLEHEEGK	1	QIDQEKSELQA(S)LEEAEASLEHEEGK	S	1	0.9972	0.9744	1	59.2	240	295	2	No	Cytoplasm, Myofibril
Q5SX39	Myh4	Myosin-4	QKYEETQAELEASQKESR	13	Q(K)YEETQAELEASQKESR	K	1	0.9993	0.9932	1	59.2	240	295	2	No	Cytoplasm, Myofibril
Q5SX39	Myh4	Myosin-4	QKYEETQAELEASQKESR	13	QKY(E)ETQAELEASQKESR	E	4	0.9989	0.9895	1	26.6	64	67	2	No	Cytoplasm, Myofibril
Q5SX39	Myh4	Myosin-4	QKYEETQAELEASQKESR	13	QK(Y)EETQAELEASQKESR	Y	2	0.9972	0.9737	1	26.6	64	67	2	No	Cytoplasm, Myofibril
Q5SX39	Myh4	Myosin-4	QLDEKDAMVSQLSR	7	QLD(E)KDAMVSQLSR	E	1	0.9992	0.9925	1	59.2	240	295	2	No	Cytoplasm, Myofibril
Q5SX39	Myh4	Myosin-4	QLDEKDAMVSQLSR	7	QL(D)EKDAMVSQLSR	D	3	0.9992	0.9929	1	59.2	240	295	2	No	Cytoplasm, Myofibril
Q5SX39	Myh4	Myosin-4	QLEEESKAK	13	QLE(E)ESKAK	E	7	0.9964	0.9677	1	59.2	240	295	2	No	Cytoplasm, Myofibril
Q5SX39	Myh4	Myosin-4	QLEEESKAKNALAHALQSAR	1	QLEEE(S)KAKNALAHALQSAR	S	1	0.9993	0.9929	1	26.6	64	67	2	No	Cytoplasm, Myofibril
Q5SX39	Myh4	Myosin-4	RANLMQAEIEELRASLEQTER	1	RANLMQAEIE(E)LRASLEQTER	E	1	0.9842	0.9224	1	63.1	264	331	2	No	Cytoplasm, Myofibril
Q5SX39	Myh4	Myosin-4	RQLEEESKAK	6	RQLEEES(K)AK	K	2	0.9999	0.999	1	59.2	240	295	2	No	Cytoplasm, Myofibril
Q5SX39	Myh4	Myosin-4	RQLEEESKAK	6	RQLEEESKA(K)	K	2	0.9997	0.9972	1	26.6	64	67	2	No	Cytoplasm, Myofibril
Q5SX39	Myh4	Myosin-4	SELQASLEEAEASLEHEEGK	2	SELQA(S)LEEAEASLEHEEGK	S	1	0.999	0.9946	1	63.1	264	331	2	No	Cytoplasm, Myofibril
Q5SX39	Myh4	Myosin-4	SREVHTKVISEE	2	SREVHTKVI(S)EE	S	1	0.9996	0.9967	1	59.2	240	295	2	No	Cytoplasm, Myofibril
Q5SX39	Myh4	Myosin-4	SRRVAEQELLDASER	2	S(R)RVAEQELLDASER	R	1	0.9998	0.9978	1	26.6	64	67	2	No	Cytoplasm, Myofibril
Q5SX39	Myh4	Myosin-4	TLEDQLSEVKTKEEEQQR	8	TLE(D)QLSEVKTKEEEQQR	D	1	0.9993	0.9932	1	59.2	240	295	2	No	Cytoplasm, Myofibril
Q5SX39	Myh4	Myosin-4	TLEDQLSEVKTKEEEQQR	8	TL(E)DQLSEVKTKEEEQQR	E	2	0.9981	0.9826	1	59.2	240	295	2	No	Cytoplasm, Myofibril
Q5SX39	Myh4	Myosin-4	TLEDQLSEVKTKEEEQQR	8	(T)LEDQLSEVKTKEEEQQR	T	1	0.9975	0.987	1	63.1	264	331	2	No	Cytoplasm, Myofibril
Q5SX39	Myh4	Myosin-4	VKNAYEESLDQLETLKR	1	V(K)NAYEESLDQLETLKR	K	1	0.9999	0.999	1	59.2	240	295	2	No	Cytoplasm, Myofibril
Q5SX39	Myh4	Myosin-4	YEETQAELEASQKESR	2	YEE(T)QAELEASQKESR	T	1	0.9985	0.9852	1	26.6	64	67	2	No	Cytoplasm, Myofibril
Q5SX39,Q02566,Q91Z83,P13542	Myh4,Mhy6,Mhy7,Mhy8	Myosin-4,Myosin-6,Myosin-7,Myosin-8	RDLEEATLQHEATAAALR	14	RDLEEATLQ(H)EATAAALR	H	7	0.9998	0.9985	1	32.6	113	128	2	No	Cytoplasm, Myofibril
Q5SX39,Q02566,Q91Z83,P13542	Myh4,Mhy6,Mhy7,Mhy8	Myosin-4,Myosin-6,Myosin-7,Myosin-8	RDLEEATLQHEATAAALR	14	RDL(E)EATLQHEATAAALR	E	3	0.9988	0.989	1	32.4	127	153	2	No	Cytoplasm, Myofibril
Q5SX39,Q02566,Q91Z83,P13542	Myh4,Mhy6,Mhy7,Mhy8	Myosin-4,Myosin-6,Myosin-7,Myosin-8	RDLEEATLQHEATAAALR	14	R(D)LEEATLQHEATAAALR	D	4	0.9954	0.9848	1	35	148	177	2	No	Cytoplasm, Myofibril
Q5SX39,Q02566,P13542	Myh4,Mhy6,Mhy8	Myosin-4,Myosin-6,Myosin-8	DLEEATLQHEATAAALRK	3	DL(E)EATLQHEATAAALRK	E	3	0.9993	0.9931	1	32.4	127	153	2	No	Cytoplasm, Myofibril
Q5SX39,Q02566,Q91Z83,P13542	Myh4,Mhy6,Myh7,Mhy8	Myosin-4,Myosin-6,Myosin-7,Myosin-8	DLEEATLQHEATAAALR	28	DLEEATLQ(H)EATAAALR	H	7	0.9994	0.9943	1	32.6	113	128	2	No	Cytoplasm, Myofibril
Q5SX39,Q02566,Q91Z83,P13542	Myh4,Mhy6,Myh7,Mhy8	Myosin-4,Myosin-6,Myosin-7,Myosin-8	DLEEATLQHEATAAALR	28	DLEEA(T)LQHEATAAALR	T	7	0.9979	0.9814	1	32.6	113	128	2	No	Cytoplasm, Myofibril
Q5SX39,Q02566,Q91Z83,P13542	Myh4,Mhy6,Myh7,Mhy8	Myosin-4,Myosin-6,Myosin-7,Myosin-8	DLEEATLQHEATAAALR	28	DL(E)EATLQHEATAAALR	E	7	0.9999	0.999	1	32.4	127	153	2	No	Cytoplasm, Myofibril
Q5SX39,Q02566,Q91Z83,P13542	Myh4,Mhy6,Myh7,Mhy8	Myosin-4,Myosin-6,Myosin-7,Myosin-8	DLEEATLQHEATAAALR	28	(D)LEEATLQHEATAAALR	D	7	0.9999	0.999	1	32.4	127	153	2	No	Cytoplasm, Myofibril
Q5SX39,Q91Z83	Myh4,Mhy7	Myosin-4,Myosin-7	NALAHALQSAR	32	NALA(H)ALQSAR	H	19	0.9999	0.999	1	58.7	213	244	2	No	Cytoplasm, Myofibril
Q5SX39,Q91Z83	Myh4,Mhy7	Myosin-4,Myosin-7	NALAHALQSAR	32	NALAHALQSA(R)	R	2	0.9917	0.9289	1	58.7	213	244	2	No	Cytoplasm, Myofibril
Q5SX39,Q91Z83	Myh4,Mhy7	Myosin-4,Myosin-7	NALAHALQSAR	32	NALAHALQ(S)AR	S	11	0.9999	0.999	1	16.7	29	31	2	No	Cytoplasm, Myofibril
Q5SX39,Q91Z83	Myh4,Mhy7	Myosin-4,Myosin-7	AKNALAHALQSAR	10	A(K)NALAHALQSAR	K	5	0.9999	0.999	1	59.2	240	295	2	No	Cytoplasm, Myofibril
Q5SX39,P13542	Myh4,Mhy8	Myosin-4,Myosin-8	TKLEQQVDDLEGSLEQEK	8	TKLEQQVD(D)LEGSLEQEK	D	2	0.9849	0.877	1	32.6	113	128	2	No	Cytoplasm, Myofibril
Q5SX39,P13542	Myh4,Mhy8	Myosin-4,Myosin-8	TKLEQQVDDLEGSLEQEK	8	TKLEQQVDDLEG(S)LEQEK	S	2	0.9829	0.8768	1	35.5	145	170	2	No	Cytoplasm, Myofibril
Q5SX39,P13542	Myh4,Mhy8	Myosin-4,Myosin-8	TKLEQQVDDLEGSLEQEKK	6	TKLEQQVDDLEG(S)LEQEKK	S	4	0.9992	0.9924	1	32.6	113	128	2	No	Cytoplasm, Myofibril
Q5SX39,P13542	Myh4,Mhy8	Myosin-4,Myosin-8	TKLEQQVDDLEGSLEQEK	8	TKL(E)QQVDDLEGSLEQEK	E	2	0.9909	0.9217	1	32.4	127	153	2	No	Cytoplasm, Myofibril
Q5SX39,P13542	Myh4,Mhy8	Myosin-4,Myosin-8	TKLEQQVDDLEGSLEQEK	8	TKLEQQV(D)DLEGSLEQEK	D	2	0.9761	0.9245	1	35	148	177	2	No	Cytoplasm, Myofibril
Q5SX39,P13542	Myh4,Mhy8	Myosin-4,Myosin-8	TKLEQQVDDLEGSLEQEKK	6	TKL(E)QQVDDLEGSLEQEKK	E	2	0.999	0.9911	1	32.4	127	153	2	No	Cytoplasm, Myofibril
Q5SX39,Q91Z83	Myh4,Myh7	Myosin-4,Myosin-7	AKNALAHALQSAR	10	AKNALA(H)ALQSAR	H	3	0.9999	0.999	1	58.7	213	244	2	No	Cytoplasm, Myofibril
Q5SX39,Q91Z83	Myh4,Myh7	Myosin-4,Myosin-7	AKNALAHALQSAR	10	AKNALAHALQ(S)AR	S	1	0.9999	0.999	1	25.2	47	50	2	No	Cytoplasm, Myofibril
Q5SX39,Q91Z83	Myh4,Myh7	Myosin-4,Myosin-7	AKNALAHALQSAR	10	AKNALAHALQSA(R)	R	1	0.9999	0.999	1	16.7	30	35	2	No	Cytoplasm, Myofibril
Q5SX39,P13542	Myh4,Myh8	Myosin-4,Myosin-8	KKMEGDLNEMEIQLNHANR	2	KKMEGDLNEMEIQLN(H)ANR	H	2	0.999	0.9906	1	32.6	113	128	2	No	Cytoplasm, Myofibril
Q5SX39,P13542	Myh4,Myh8	Myosin-4,Myosin-8	KMEGDLNEMEIQLNHANR	10	KMEGDLNEMEIQLN(H)ANR	H	4	0.9996	0.9964	1	32.6	113	128	2	No	Cytoplasm, Myofibril
Q5SX39,P13542	Myh4,Myh8	Myosin-4,Myosin-8	LEKEKSELK	6	LEKEK(S)ELK	S	4	0.9993	0.9935	1	32.6	113	128	2	No	Cytoplasm, Myofibril
Q5SX39,P13542	Myh4,Myh8	Myosin-4,Myosin-8	MEGDLNEMEIQLNHANR	8	MEGDLNEMEIQLN(H)ANR	H	4	0.9999	0.999	1	32.6	113	128	2	No	Cytoplasm, Myofibril
Q5SX39,P13542	Myh4,Myh8	Myosin-4,Myosin-8	NLQQEISDLTEQIAEGGKHIHELEK	20	NLQQEISDLTEQIAEGGKHI(H)ELEK	H	6	0.9977	0.9794	1	32.6	113	128	2	No	Cytoplasm, Myofibril
Q5SX39,P13542	Myh4,Myh8	Myosin-4,Myosin-8	NLQQEISDLTEQIAEGGKHIHELEK	20	NLQQEIS(D)LTEQIAEGGKHIHELEK	D	3	0.9781	0.83	1	32.6	113	128	2	No	Cytoplasm, Myofibril
Q5SX39,P13542	Myh4,Myh8	Myosin-4,Myosin-8	NLQQEISDLTEQIAEGGKHIHELEK	20	NLQQEISDLTEQIAEGGK(H)IHELEK	H	2	0.9933	0.9481	1	35.5	145	170	2	No	Cytoplasm, Myofibril
Q5SX39,P13542	Myh4,Myh8	Myosin-4,Myosin-8	NLQQEISDLTEQIAEGGKHIHELEK	20	NLQQEISDLT(E)QIAEGGKHIHELEK	E	1	0.9983	0.9856	1	25.2	47	50	2	No	Cytoplasm, Myofibril
Q5SX39,P13542	Myh4,Myh8	Myosin-4,Myosin-8	NLQQEISDLTEQIAEGGKHIHELEK	20	NLQQEISDL(T)EQIAEGGKHIHELEK	T	1	0.9896	0.9171	1	25.2	47	50	2	No	Cytoplasm, Myofibril
Q5SX39,P13542	Myh4,Myh8	Myosin-4,Myosin-8	QKLEKEKSELK	4	QKLEKEK(S)ELK	S	2	0.9905	0.919	1	32.6	113	128	2	No	Cytoplasm, Myofibril
Q5SX39,P13542	Myh4,Myh8	Myosin-4,Myosin-8	HIHELEK	8	HIHELE(K)	K	6	0.9993	0.9934	1	32.4	127	153	2	No	Cytoplasm, Myofibril
Q5SX39,P13542	Myh4,Myh8	Myosin-4,Myosin-8	KMEGDLNEMEIQLNHANR	10	(K)MEGDLNEMEIQLNHANR	K	4	0.9999	0.999	1	32.4	127	153	2	No	Cytoplasm, Myofibril
Q5SX39,P13542	Myh4,Myh8	Myosin-4,Myosin-8	KMEGDLNEMEIQLNHANR	10	KMEG(D)LNEMEIQLNHANR	D	2	0.9994	0.9946	1	32.4	127	153	2	No	Cytoplasm, Myofibril
Q5SX39,P13542	Myh4,Myh8	Myosin-4,Myosin-8	LEKEKSELK	6	L(E)KEKSELK	E	2	0.9975	0.9776	1	32.4	127	153	2	No	Cytoplasm, Myofibril
Q5SX39,P13542	Myh4,Myh8	Myosin-4,Myosin-8	MEGDLNEMEIQLNHANR	8	M(E)GDLNEMEIQLNHANR	E	4	0.9999	0.999	1	32.4	127	153	2	No	Cytoplasm, Myofibril
Q5SX39,P13542	Myh4,Myh8	Myosin-4,Myosin-8	NLQQEISDLTEQIAEGGKHIHELEK	20	NLQQEI(S)DLTEQIAEGGKHIHELEK	S	7	0.9999	0.9989	1	32.4	127	153	2	No	Cytoplasm, Myofibril
P13542	Myh8	Myosin-8	HIHELEK	8	HI(H)ELEK	H	2	0.997	0.9727	1	32.6	113	128	2	No	Cytoplasm, Myofibril
P13542	Myh8	Myosin-8	QKLEKEKSELK	4	Q(K)LEKEKSELK	K	2	0.9998	0.9979	1	32.4	127	153	2	No	Cytoplasm, Myofibril
P05977	Myl1	Myosin light chain 1/3, skeletal muscle isoform	HVLATLGEK	8	(H)VLATLGEK	H	6	0.9996	0.9983	1	81.9	20	29	2	No	Cytoskeleton, Myofibril
P05977	Myl1	Myosin light chain 1/3, skeletal muscle isoform	TGECKITLSQVGDVLR	5	TGE(C)KITLSQVGDVLR	C	3	0.9968	0.9855	1	81.9	20	29	2	No	Cytoskeleton, Myofibril
P05977	Myl1	Myosin light chain 1/3, skeletal muscle isoform	HVLATLGEK	8	HVLATLGE(K)	K	2	0.9998	0.9986	1	81.9	23	33	2	No	Cytoskeleton, Myofibril
P05977	Myl1	Myosin light chain 1/3, skeletal muscle isoform	TGECKITLSQVGDVLR	5	TG(E)CKITLSQVGDVLR	E	1	0.9996	0.9979	1	81.9	23	33	2	No	Cytoskeleton, Myofibril
P05977	Myl1	Myosin light chain 1/3, skeletal muscle isoform	TGECKITLSQVGDVLR	5	TGEC(K)ITLSQVGDVLR	K	1	0.9992	0.9956	1	81.9	23	33	2	No	Cytoskeleton, Myofibril
P97457	Mylpf	Myosin regulatory light chain 2, skeletal muscle isoform	EAFTVIDQNR	1	(E)AFTVIDQNR	E	1	0.9992	0.9921	1	11.8	4	4	2	No	Cytoskeleton, Myofibril
P97457	Mylpf	Myosin regulatory light chain 2, skeletal muscle isoform	KEAFTVIDQNR	1	(K)EAFTVIDQNR	K	1	0.9994	0.9965	1	55.6	12	12	1	No	Cytoskeleton, Myofibril
Q9CQ45	Nenf	Neudesin	GQTPRPAERGPPVR	2	GQTPRPAE(R)GPPVR	R	2	0.9911	0.999	0.9911	8.2	1	1	1	Yes	Secreted, Extracellular space, Mitochondrion, Endoplasmic reticulum
P10493	Nid1	Nidogen-1	RGYPDPHNVPR	4	(R)GYPDPHNVPR	R	4	0.9967	0.999	0.9967	0.9	1	1	2	No	Secreted, Extracellular space, Extracellular matrix, Basement membrane
O55126	Nipsnap2	Protein NipSnap homolog 2	KDAHSNLLAK	2	KDA(H)SNLLAK	H	1	0.9703	0.9968	0.9703	3.6	1	1	2	Yes	Cytoplasm, Mitochondrion outer membrane
O55126	Nipsnap2	Protein NipSnap homolog 2	KDAHSNLLAK	2	(K)DAHSNLLAK	K	1	0.9874	0.9983	0.9874	3.6	1	1	2	Yes	Cytoplasm, Mitochondrion outer membrane
Q3TVI8	Pbxip1	Pre-B-cell leukemia transcription factor-interacting protein 1	DEGREHTGRWR	1	DEGREHTG(R)WR	R	1	0.9928	0.932	1	5.2	5	5	2	No	Nucleus, Cytoplasm, Cytoskeleton
Q3TVI8	Pbxip1	Pre-B-cell leukemia transcription factor-interacting protein 1	DEGREHTGRWREDR	6	DEGREHTG(R)WREDR	R	4	0.9879	0.9471	1	7.7	10	10	2	No	Nucleus, Cytoplasm, Cytoskeleton
Q3TVI8	Pbxip1	Pre-B-cell leukemia transcription factor-interacting protein 1	EHTGRWREDR	5	EHTG(R)WREDR	R	4	0.9983	0.9937	1	7.7	10	10	2	No	Nucleus, Cytoplasm, Cytoskeleton
Q3TVI8	Pbxip1	Pre-B-cell leukemia transcription factor-interacting protein 1	HSWNPRVVGPR	8	HSWNP(R)VVGPR	R	8	0.9997	0.999	1	7.7	10	10	2	No	Nucleus, Cytoplasm, Cytoskeleton
Q3TVI8	Pbxip1	Pre-B-cell leukemia transcription factor-interacting protein 1	KPHTQSPREWGGK	7	KPHTQSP(R)EWGGK	R	5	0.9772	0.9037	1	7.7	10	10	2	No	Nucleus, Cytoplasm, Cytoskeleton
Q3TVI8	Pbxip1	Pre-B-cell leukemia transcription factor-interacting protein 1	KPHTQSPREWGGK	7	KPHTQ(S)PREWGGK	S	1	0.9999	0.9988	1	5.2	5	5	2	No	Nucleus, Cytoplasm, Cytoskeleton
Q3TVI8	Pbxip1	Pre-B-cell leukemia transcription factor-interacting protein 1	KPHTQSPREWGGKEK	8	KPHTQSP(R)EWGGKEK	R	7	0.9982	0.9918	1	7.7	10	10	2	No	Nucleus, Cytoplasm, Cytoskeleton
Q3TVI8	Pbxip1	Pre-B-cell leukemia transcription factor-interacting protein 1	QRSWRDEGREHTGR	2	Q(R)SWRDEGREHTGR	R	2	0.9998	0.999	1	8.5	10	10	2	No	Nucleus, Cytoplasm, Cytoskeleton
Q3TVI8	Pbxip1	Pre-B-cell leukemia transcription factor-interacting protein 1	QWQLLGSVHWDLQRGLR	1	QWQLLGSVHWDLQ(R)GLR	R	1	0.9998	0.9989	1	8.5	10	10	2	No	Nucleus, Cytoplasm, Cytoskeleton
Q3TVI8	Pbxip1	Pre-B-cell leukemia transcription factor-interacting protein 1	SWRDEGREHTGR	6	SW(R)DEGREHTGR	R	6	0.9997	0.999	1	7.7	10	10	2	No	Nucleus, Cytoplasm, Cytoskeleton
Q3TVI8	Pbxip1	Pre-B-cell leukemia transcription factor-interacting protein 1	SWRDEGREHTGRWREDR	6	SWRDEGREHTG(R)WREDR	R	3	0.9979	0.9898	1	8.5	10	10	2	No	Nucleus, Cytoplasm, Cytoskeleton
Q3TVI8	Pbxip1	Pre-B-cell leukemia transcription factor-interacting protein 1	VVGPREEHSR	2	VVGP(R)EEHSR	R	2	0.9997	0.999	1	7.7	10	10	2	No	Nucleus, Cytoplasm, Cytoskeleton
Q3TVI8	Pbxip1	Pre-B-cell leukemia transcription factor-interacting protein 1	VVGPREEHSRHPHHYHQG	2	VVGPREEH(S)RHPHHYHQG	S	1	0.9919	0.9638	1	7.7	10	10	2	No	Nucleus, Cytoplasm, Cytoskeleton
Q3TVI8	Pbxip1	Pre-B-cell leukemia transcription factor-interacting protein 1	DEGREHTGRWREDR	6	DEGR(E)HTGRWREDR	E	1	0.9831	0.9111	1	7.7	7	7	2	No	Nucleus, Cytoplasm, Cytoskeleton
Q3TVI8	Pbxip1	Pre-B-cell leukemia transcription factor-interacting protein 1	DEGREHTGRWREDR	6	DEGREH(T)GRWREDR	T	1	0.9922	0.9562	1	8.1	10	10	2	No	Nucleus, Cytoplasm, Cytoskeleton
Q3TVI8	Pbxip1	Pre-B-cell leukemia transcription factor-interacting protein 1	EHTGRWREDR	5	EHTGRW(R)EDR	R	1	0.9975	0.9855	1	8.1	10	10	2	No	Nucleus, Cytoplasm, Cytoskeleton
Q3TVI8	Pbxip1	Pre-B-cell leukemia transcription factor-interacting protein 1	HSWNPRVVGPREEHSR	1	HSWNP(R)VVGPREEHSR	R	1	0.9982	0.9895	1	8.1	10	10	2	No	Nucleus, Cytoplasm, Cytoskeleton
Q3TVI8	Pbxip1	Pre-B-cell leukemia transcription factor-interacting protein 1	KPHTQSPREWGGK	7	KPH(T)QSPREWGGK	T	1	0.9958	0.9646	1	5.6	7	7	2	No	Nucleus, Cytoplasm, Cytoskeleton
Q3TVI8	Pbxip1	Pre-B-cell leukemia transcription factor-interacting protein 1	KPHTQSPREWGGKEK	8	KPH(T)QSPREWGGKEK	T	1	0.9854	0.9228	1	7.7	7	7	2	No	Nucleus, Cytoplasm, Cytoskeleton
Q3TVI8	Pbxip1	Pre-B-cell leukemia transcription factor-interacting protein 1	LREALQQGK	1	L(R)EALQQGK	R	1	0.9995	0.997	1	8.1	10	10	2	No	Nucleus, Cytoplasm, Cytoskeleton
Q3TVI8	Pbxip1	Pre-B-cell leukemia transcription factor-interacting protein 1	SWRDEGR	1	SW(R)DEGR	R	1	0.9941	0.9505	1	5.6	7	7	2	No	Nucleus, Cytoplasm, Cytoskeleton
Q3TVI8	Pbxip1	Pre-B-cell leukemia transcription factor-interacting protein 1	SWRDEGREHTGRWREDR	6	SWRDEGREH(T)GRWREDR	T	2	0.9997	0.998	1	8.1	10	10	2	No	Nucleus, Cytoplasm, Cytoskeleton
Q3TVI8	Pbxip1	Pre-B-cell leukemia transcription factor-interacting protein 1	SWRDEGREHTGRWREDR	6	SWRDEGREHTGRW(R)EDR	R	1	0.9984	0.986	1	5.6	7	7	2	No	Nucleus, Cytoplasm, Cytoskeleton
Q3TVI8	Pbxip1	Pre-B-cell leukemia transcription factor-interacting protein 1	VVGPREEHSRHPHHYHQG	2	VVGPREEHS(R)HPHHYHQG	R	1	0.9949	0.9715	1	7.7	7	7	2	No	Nucleus, Cytoplasm, Cytoskeleton
Q922R8	Pdia6	Protein disulfide-isomerase A6	DRLGGRSGGYSSGK	1	DRLGG(R)SGGYSSGK	R	1	0.994	0.9987	0.994	3.2	1	1	2	No	Endoplasmic reticulum lumen, Cell membrane, Melanosome
Q922R8	Pdia6	Protein disulfide-isomerase A6	LGGRSGGYSSGK	3	LGG(R)SGGYSSGK	R	3	0.9933	0.9986	0.9933	2.7	1	1	2	No	Endoplasmic reticulum lumen, Cell membrane, Melanosome
O70209	Pdlim3	PDZ and LIM domain protein 3	MLHDNRDDPAAPRQSGSFR	3	MLHDNRDDPAAP(R)QSGSFR	R	3	0.9935	0.9986	0.9935	6	1	1	2	No	Cytoplasm, Myofibril, Sarcomere, Z line
Q3TJD7	Pdlim7	PDZ and LIM domain protein 7	LMEDTEDWRPRPGTGQSRSFR	1	LMEDTEDWRPRPG(T)GQSRSFR	T	1	0.9398	0.9868	0.9398	4.6	1	1	2	No	Cytoplasm, Cytoskeleton
P47857	Pfkm	ATP-dependent 6-phosphofructokinase, muscle type	GGLHTVAVMNVGAPAAGMNAAVR	2	GGLH(T)VAVMNVGAPAAGMNAAVR	T	2	0.9954	0.9835	1	8.3	4	4	2	No	Cytoplasm, Cell projection, Cilium, Flagellum
O70250	Pgam2	Phosphoglycerate mutase 2	HNYYTSISK	2	HNYYT(S)ISK	S	1	0.997	0.9709	1	9.9	4	4	2	No	Nucleus, Cytoplasm
O70250	Pgam2	Phosphoglycerate mutase 2	HNYYTSISK	2	(H)NYYTSISK	H	1	0.976	0.9241	1	45.5	15	15	2	No	Nucleus, Cytoplasm
O70250,Q9DBJ1	Pgam2;Pgam1	Phosphoglycerate mutase 2;Phosphoglycerate mutase 1	HYGGLTGLNK	13	H(Y)GGLTGLNK	Y	4	0.9998	0.9981	1	45.5	13	13	2	No	Secreted,Extracellular space, Cell membrane
O70250,Q9DBJ1	Pgam2;Pgam1	Phosphoglycerate mutase 2;Phosphoglycerate mutase 1	HYGGLTGLNKAETAAK	11	H(Y)GGLTGLNKAETAAK	Y	7	0.9997	0.999	1	28.9	4	4	2	No	Secreted,Extracellular space, Cell membrane
O70250,Q9DBJ1	Pgam2;Pgam1	Phosphoglycerate mutase 2;Phosphoglycerate mutase 1	HYGGLTGLNK	13	(H)YGGLTGLNK	H	9	0.9983	0.9907	1	28.9	5	5	2	No	Secreted,Extracellular space, Cell membrane
O70250,Q9DBJ1	Pgam2;Pgam1	Phosphoglycerate mutase 2;Phosphoglycerate mutase 1	HYGGLTGLNKAETAAK	11	(H)YGGLTGLNKAETAAK	H	2	0.998	0.9886	1	28.9	5	5	2	No	Secreted,Extracellular space, Cell membrane
O70250,Q9DBJ1	Pgam2;Pgam1	Phosphoglycerate mutase 2;Phosphoglycerate mutase 1	HYGGLTGLNKAETAAK	11	HYGGL(T)GLNKAETAAK	T	2	0.9905	0.969	1	45.5	15	15	2	No	Secreted,Extracellular space, Cell membrane
P52480	Pkm	Pyruvate kinase PKM	LNFSHGTHEYHAETIK	8	LNFS(H)GTHEYHAETIK	H	3	0.9966	0.9876	1	15.3	9	10	2	No	Nucleus, Cytoplasm
P52480	Pkm	Pyruvate kinase PKM	LNFSHGTHEYHAETIK	8	LNF(S)HGTHEYHAETIK	S	5	0.998	0.9841	1	25.6	10	14	2	No	Nucleus, Cytoplasm
P20918	Plg	Plasminogen	GKTAVTAAGTPCQGWAAQEPHRHSIFTPQTNPR	2	GKTAVTAAGTPCQGWAAQEPH(R)HSIFTPQTNPR	R	1	0.9931	0.9665	1	7.4	7	8	2	No	Secreted
P20918	Plg	Plasminogen	HSIFTPQTNPRAGLEK	7	HSIFTPQTNP(R)AGLEK	R	6	0.9984	0.9921	1	7.4	7	8	2	No	Secreted
P20918	Plg	Plasminogen	HSIFTPQTNPRAGLEK	7	HSIFTPQ(T)NPRAGLEK	T	1	0.9971	0.9806	1	7.1	4	5	2	No	Secreted
P20918	Plg	Plasminogen	TAVTAAGTPCQGWAAQEPHRHSIFTPQTNPR	8	TAVTAAGTPCQGWAAQEPHRHSIF(T)PQTNPR	T	1	0.9987	0.9934	1	7.4	7	8	2	No	Secreted
P20918	Plg	Plasminogen	TAVTAAGTPCQGWAAQEPHRHSIFTPQTNPR	8	TAVTAAGTPCQGWAAQEP(H)RHSIFTPQTNPR	H	1	0.9974	0.9748	1	10.3	4	5	2	No	Secreted
P20918	Plg	Plasminogen	TAVTAAGTPCQGWAAQEPHRHSIFTPQTNPR	8	TAVTAAGTPCQGWAAQEPHR(H)SIFTPQTNPR	H	2	0.9923	0.9498	1	7.1	4	5	2	No	Secreted
P20918	Plg	Plasminogen	VILGAHEEYIRGLDVQEISVAK	12	VILGAHEE(Y)IRGLDVQEISVAK	Y	2	0.975	0.941	0.9987	2.7	2	2	2	No	Secreted
P20918	Plg	Plasminogen	VILGAHEEYIRGLDVQEISVAK	12	VILGAHEEYI(R)GLDVQEISVAK	R	10	0.9466	0.8788	0.9987	2.7	2	2	2	No	Secreted
P20918	Plg	Plasminogen	GKTAVTAAGTPCQGWAAQEPHRHSIFTPQTNPR	2	GKTAVTAAGTPCQGWAAQ(E)PHRHSIFTPQTNPR	E	1	0.9986	0.9937	1	7.4	6	9	2	No	Secreted
P20918	Plg	Plasminogen	TAVTAAGTPCQGWAAQEPHRHSIFTPQTNPR	8	TAVTAAG(T)PCQGWAAQEPHRHSIFTPQTNPR	T	4	0.9961	0.9822	1	7.4	6	9	2	No	Secreted
P17742	Ppia	Peptidyl-prolyl cis-trans isomerase A	TEWLDGKHVVFGK	2	TEWLDGK(H)VVFGK	H	1	0.997	0.9928	1	24.4	3	3	2	No	Cytoplasm, Secreted
P17742	Ppia	Peptidyl-prolyl cis-trans isomerase A	TEWLDGKHVVFGK	2	(T)EWLDGKHVVFGK	T	1	0.9981	0.9895	1	24.4	3	3	2	No	Cytoplasm, Secreted
Q8R4S0	Ppp1r14c	Protein phosphatase 1 regulatory subunit 14C	VFFQSPRGGTGGSPGSSSSSGSSR	2	VFFQSPRGGTGG(S)PGSSSSSGSSR	S	1	0.9952	0.999	0.9952	14.6	1	1	2	No	Endomembrane system
Q8R4S0	Ppp1r14c	Protein phosphatase 1 regulatory subunit 14C	VFFQSPRGGTGGSPGSSSSSGSSR	2	VFFQ(S)PRGGTGGSPGSSSSSGSSR	S	1	0.9958	0.999	0.9958	14.6	1	1	2	No	Endomembrane system
P04925	Prnp	Major prion protein	ESQAYYDGRR	1	ESQAYYDGR(R)	R	1	0.9643	0.9909	0.9643	3.9	1	1	2	No	Cell membrane, Golgi apparatus
P04925	Prnp	Major prion protein	KRPKPGGWNTGGSRYPGQGSPGGNR	3	KRPKPGGWNTGGSR(Y)PGQGSPGGNR	Y	1	0.9993	0.9959	1	9.8	2	2	2	No	Cell membrane, Golgi apparatus
P04925	Prnp	Major prion protein	KRPKPGGWNTGGSRYPGQGSPGGNR	3	KRPKPGGWNTGG(S)RYPGQGSPGGNR	S	2	0.9976	0.9791	1	9.8	3	3	2	No	Cell membrane, Golgi apparatus
P04925	Prnp	Major prion protein	PGGWNTGGSRYPGQGSPGGNR	1	PGGWN(T)GGSRYPGQGSPGGNR	T	1	0.9999	0.999	1	9.8	3	3	1	No	Cell membrane, Golgi apparatus
Q61207	Psap	Prosaposin	VVAPFMSNIPLLLYPQDHPRSQPQPK	1	VVAPFMSNIPLLLYPQDHP(R)SQPQPK	R	1	0.9967	0.999	0.9967	4.7	1	1	2	No	Secreted, Lysosome
P32848	Pvalb	Parvalbumin alpha	VFHILDKDK	3	VF(H)ILDKDK	H	2	0.9997	0.9989	1	54.5	6	7	2	No	Nucleus, Cytoplasm, Cytoskeleton
P32848	Pvalb	Parvalbumin alpha	VFHILDKDK	3	VFHILDKD(K)	K	1	0.9971	0.9836	1	54.5	6	7	2	No	Nucleus, Cytoplasm, Cytoskeleton
Q9WUB3	Pygm	Glycogen phosphorylase, muscle form	SRPLSDQDKR	9	S(R)PLSDQDKR	R	8	0.9954	0.999	0.9954	1.2	1	1	2	No	Endoplasmic reticulum, Sarcoplasmic reticulum
Q9WUB3	Pygm	Glycogen phosphorylase, muscle form	SRPLSDQDKR	9	(S)RPLSDQDKR	S	1	0.9998	0.999	1	1.3	2	2	2	No	Endoplasmic reticulum, Sarcoplasmic reticulum
Q9WUB3	Pygm	Glycogen phosphorylase, muscle form	SRPLSDQDKRK	6	S(R)PLSDQDKRK	R	5	0.9997	0.999	1	10.1	5	5	2	No	Endoplasmic reticulum, Sarcoplasmic reticulum
Q9WUB3	Pygm	Glycogen phosphorylase, muscle form	SRPLSDQDKRK	6	(S)RPLSDQDKRK	S	1	0.9998	0.9983	1	1.3	3	3	2	No	Endoplasmic reticulum, Sarcoplasmic reticulum
P61027	Rab10	Ras-related protein Rab-10	LQIWDTAGQERFHTITTSYYR	1	LQIWDTAGQE(R)FHTITTSYYR	R	1	0.9916	0.998	0.9916	10.5	1	2	2	No	Cytoplasmic vesicle membrane, Golgi apparatus, trans-Golgi network membrane, Endosome membrane, Recycling endosome membrane,Phagosome membrane, Cytoplasm, Cytoskeleton, Endoplasmic reticulum membrane
O89086	Rbm3	RNA-binding protein 3	YDSRPGGYGYGYGRSR	2	YDSRPGGYGYGYG(R)SR	R	2	0.988	0.9974	0.988	10.5	1	1	2	No	Nucleus, Cytoplasm, Cell projection, Dendrite
A2A7Q9	Rnf19b	E3 ubiquitin-protein ligase RNF19B	KIHSRYEGRK	1	KIHSRYEG(R)K	R	1	0.94	0.9844	0.94	1.4	1	1	2	No	Cytoplasmic granule membrane, Endoplasmic reticulum membrane
Q9DCT5	Sdf2	Stromal cell-derived factor 2	FKHSSTDVLLSVTGEQYGRPISGQK	2	FKHSSTDVLLSVTGEQYGRPI(S)GQK	S	2	0.9767	0.9949	0.9767	11.8	1	1	2	No	Secreted
Q9DCT5	Sdf2	Stromal cell-derived factor 2	HSSTDVLLSVTGEQYGRPISGQK	2	HSSTDVLLSVTGEQ(Y)GRPISGQK	Y	1	0.9583	0.9898	0.9583	10.9	1	1	2	No	Secreted
Q9DCT5	Sdf2	Stromal cell-derived factor 2	HSSTDVLLSVTGEQYGRPISGQK	2	HSSTDVLLSVTGEQYG(R)PISGQK	R	1	0.9865	0.9969	0.9865	10.9	1	1	2	No	Secreted
Q9ERR7	Selenof	Selenoprotein F	YVRGSDPVLK	14	YV(R)GSDPVLK	R	14	0.9911	0.999	0.9911	6.2	1	1	2	No	Endoplasmic reticulum lumen
P62342	Selenot	Thioredoxin reductase-like selenoprotein T	LNVHMDSIPHHRS	3	LNVHMDSIPHH(R)S	R	2	0.9967	0.999	0.9967	6.7	1	1	2	No	Endoplasmic reticulum membrane
P62342	Selenot	Thioredoxin reductase-like selenoprotein T	LNVHMDSIPHHRS	3	LNVHMDSIPHHR(S)	S	1	0.944	0.9855	0.944	6.7	1	1	2	No	Endoplasmic reticulum membrane
P07759	Serpina3k	Serine protease inhibitor A3K	AVLDVAETGTEAAAATGVIGGIRK	6	AVLDVAETG(T)EAAAATGVIGGIRK	T	1	0.9213	0.9906	0.9213	5.7	1	1	2	No	Secreted
P07759	Serpina3k	Serine protease inhibitor A3K	AVLDVAETGTEAAAATGVIGGIRK	6	AVLDVAETGT(E)AAAATGVIGGIRK	E	1	0.9962	0.9892	0.9999	5.7	2	2	2	No	Secreted
P07759	Serpina3k	Serine protease inhibitor A3K	AVLDVAETGTEAAAATGVIGGIRK	6	AVLDVAETGTEAAAA(T)GVIGGIRK	T	2	0.9862	0.9617	0.9999	5.7	2	2	2	No	Secreted
P07759	Serpina3k	Serine protease inhibitor A3K	AVLDVAETGTEAAAATGVIGGIRK	6	AVLDVAETGTEAAAATGVIGGI(R)K	R	2	0.9915	0.9974	0.9915	5.7	1	2	2	No	Secreted
Q60854	Serpinb6	Serpin B6	CMRFTPR	1	CM(R)FTPR	R	1	0.9295	0.9844	0.9295	1.9	1	1	2	No	Cytoplasm
P32261	Serpinc1	Antithrombin-III	SLNPNRVTFK	2	SLNPN(R)VTFK	R	2	0.9617	0.9915	0.9617	2.2	1	1	2	No	Secreted, Extracellular space
P10852	Slc3a2	4F2 cell-surface antigen heavy chain	SARLGASNLPAGISLPASAK	3	SA(R)LGASNLPAGISLPASAK	R	1	0.9996	0.999	1	3.8	2	2	2	No	Apical cell membrane, Cell membrane, Cell junction, Lysosome membrane, Melanosome
P10852	Slc3a2	4F2 cell-surface antigen heavy chain	SARLGASNLPAGISLPASAK	3	(S)ARLGASNLPAGISLPASAK	S	1	0.9996	0.999	1	3.8	2	2	2	No	Apical cell membrane, Cell membrane, Cell junction, Lysosome membrane, Melanosome
P10852	Slc3a2	4F2 cell-surface antigen heavy chain	SARLGASNLPAGISLPASAK	3	SARLGA(S)NLPAGISLPASAK	S	1	0.9952	0.999	0.9952	3.8	1	2	2	No	Apical cell membrane, Cell membrane, Cell junction, Lysosome membrane, Melanosome
Q8BY89	Slc44a2	Choline transporter-like protein 2	NTRDFDYYK	5	NTR(D)FDYYK	D	4	0.9877	0.9974	0.9877	3.8	1	1	2	No	Membrane
Q8BY89	Slc44a2	Choline transporter-like protein 2	NTRDFDYYK	5	NT(R)DFDYYK	R	1	0.9967	0.999	0.9967	1.3	1	1	2	No	Membrane
Q9DC77	Smpx	Small muscular protein	SKQPISNVRAIQANINIPMGAFRPGAGQPPR	3	SKQPISNV(R)AIQANINIPMGAFRPGAGQPPR	R	2	0.9781	0.9952	0.9781	36.5	1	1	2	No	Nucleus, Cytoplasm
Q9DC77	Smpx	Small muscular protein	SKQPISNVRAIQANINIPMGAFRPGAGQPPR	3	SKQPI(S)NVRAIQANINIPMGAFRPGAGQPPR	S	1	0.9997	0.999	1	36.5	2	3	2	No	Nucleus, Cytoplasm
Q61234	Snta1	Alpha-1-syntrophin	NSAGGTSVGWDSPPASPLQRQPSSPGPQPR	3	NSAGGTSVGWDSPPASPLQ(R)QPSSPGPQPR	R	2	0.9954	0.999	0.9954	6	1	1	2	No	Cell membrane, Sarcolemma, Cell junction, Cytoskeleton
Q61234	Snta1	Alpha-1-syntrophin	NSAGGTSVGWDSPPASPLQRQPSSPGPQPR	3	NSAGGTSVGW(D)SPPASPLQRQPSSPGPQPR	D	1	0.9936	0.981	1	6	2	2	2	No	Cell membrane, Sarcolemma, Cell junction, Cytoskeleton
Q7TQ48	Srl	Sarcalumenin	VDTPGIIENRKQQER	1	VDTPGIIEN(R)KQQER	R	1	0.9996	0.999	1	2	2	3	1	No	Sarcoplasmic reticulum lumen
Q7TQ48	Srl	Sarcalumenin	VTFVDTPGIIENRK	2	VTFVDTPGIIEN(R)K	R	2	0.9967	0.999	0.9967	1.5	1	1	2	No	Sarcoplasmic reticulum lumen
Q7TQ48	Srl	Sarcalumenin	VTFVDTPGIIENRKQQER	4	VTFVDTPGIIEN(R)KQQER	R	4	0.9962	0.9907	1	4.6	2	2	2	No	Sarcoplasmic reticulum lumen
P56873	Sssca1	Sjoegren syndrome/scleroderma autoantigen 1 homolog	EHQLASSTEPASSSRPPSQPPVPRPEHCEGAAAGLK	1	EHQLASSTEPASSSRPPSQPPVP(R)PEHCEGAAAGLK	R	1	0.8821	0.9825	0.8821	18.1	1	1	2	No	N/A
P83093	Stim2	Stromal interaction molecule 2	RASGSAGAAASPSAAAAGER	2	(R)ASGSAGAAASPSAAAAGER	R	2	0.983	0.9963	0.983	2.7	1	1	2	No	Endoplasmic reticulum membrane
Q8R0F3	Sumf1	Formylglycine-generating enzyme	AGAHGSSAAAQRYSR	4	AGAHGSSAAAQ(R)YSR	R	3	0.9996	0.9988	1	8.9	2	2	2	No	Endoplasmic reticulum lumen
Q8R0F3	Sumf1	Formylglycine-generating enzyme	AGAHGSSAAAQRYSR	4	AGAHGSSAAAQRYS(R)	R	1	0.9932	0.9983	0.9932	4	1	1	2	No	Endoplasmic reticulum lumen
Q8R0F3	Sumf1	Formylglycine-generating enzyme	YSREANAPGLTSGPRPLALTK	2	(Y)SREANAPGLTSGPRPLALTK	Y	1	0.9977	0.9936	1	8.9	2	2	2	No	Endoplasmic reticulum lumen
Q8R0F3	Sumf1	Formylglycine-generating enzyme	YSREANAPGLTSGPRPLALTK	2	YS(R)EANAPGLTSGPRPLALTK	R	1	0.9997	0.999	1	8.9	2	2	2	No	Endoplasmic reticulum lumen
P61957,Q9Z172	Sumo2;Sumo3	Small ubiquitin-related modifier 2;Small ubiquitin-related modifier 3	QGLSMRQIR	1	QGLSM(R)QIR	R	1	0.9774	0.993	0.9774	9.5	1	1	2	No	Endoplasmic reticulum membrane
Q8BJS4	Sun2	SUN domain-containing protein 2	KQPEVWESRDASQHFQAEQR	10	KQPEVW(E)SRDASQHFQAEQR	E	1	0.9582	0.9907	0.9582	2.7	1	1	2	No	Nucleus inner membrane , Nucleus envelope, Endosome membrane
Q8BJS4	Sun2	SUN domain-containing protein 2	KQPEVWESRDASQHFQAEQR	10	KQPEVWE(S)RDASQHFQAEQR	S	2	0.9495	0.984	0.9495	2.7	1	1	2	No	Nucleus inner membrane , Nucleus envelope, Endosome membrane
Q8BJS4	Sun2	SUN domain-containing protein 2	DASQHFQAEQRVLSR	4	DASQHFQAEQ(R)VLSR	R	3	0.9997	0.999	1	3.3	2	2	2	No	Nucleus inner membrane , Nucleus envelope, Endosome membrane
Q8BJS4	Sun2	SUN domain-containing protein 2	DASQHFQAEQRVLSR	4	DASQHFQA(E)QRVLSR	E	1	0.9998	0.998	1	4.7	6	6	2	No	Nucleus inner membrane , Nucleus envelope, Endosome membrane
Q8BJS4	Sun2	SUN domain-containing protein 2	KQPEVWESRDASQHFQAEQR	10	(K)QPEVWESRDASQHFQAEQR	K	5	0.9943	0.9829	1	3.3	2	2	2	No	Nucleus inner membrane , Nucleus envelope, Endosome membrane
Q8BJS4	Sun2	SUN domain-containing protein 2	KQPEVWESRDASQHFQAEQR	10	KQP(E)VWESRDASQHFQAEQR	E	1	0.9958	0.9598	1	4.7	6	6	2	No	Nucleus inner membrane , Nucleus envelope, Endosome membrane
Q8BJS4	Sun2	SUN domain-containing protein 2	KQPEVWESRDASQHFQAEQR	10	KQPEVWES(R)DASQHFQAEQR	R	1	0.9987	0.9891	1	3.3	4	4	2	No	Nucleus inner membrane , Nucleus envelope, Endosome membrane
Q8BJS4	Sun2	SUN domain-containing protein 2	QFLLGDRGAR	1	QFLLGD(R)GAR	R	1	0.9991	0.9908	1	4.7	6	6	2	No	Nucleus inner membrane , Nucleus envelope, Endosome membrane
Q9WVA4	Tagln2	Transgelin-2	ANRGPSYGLSREVQQK	3	ANRGPSYGLSR(E)VQQK	E	3	0.9763	0.9948	0.9763	8	1	1	2	No	N/A
Q9R1Q8,Q9WVA4	Tagln3;Tagln2	Transgelin-3;Transgelin-2	ANRGPSYGLSR	2	AN(R)GPSYGLSR	R	2	0.9958	0.999	0.9958	5.5	1	1	2	No	Cell membrane
Q3UBX0	Tmem109	Transmembrane protein 109	SHREFASPGQQK	1	SH(R)EFASPGQQK	R	1	0.9967	0.999	0.9967	4.9	1	1	1	No	Nucleus outer membrane, Endoplasmic reticulum membrane, Sarcoplasmic reticulum membrane
P13412	Tnni2	Troponin I, fast skeletal muscle	HKVCMDLR	12	HKV(C)MDLR	C	7	0.9997	0.999	1	43.4	9	9	2	No	Nucleus, Cytoskeleton
P13412	Tnni2	Troponin I, fast skeletal muscle	HKVCMDLR	12	(H)KVCMDLR	H	3	0.9966	0.9812	1	43.4	10	10	2	No	Nucleus, Cytoskeleton
P13412	Tnni2	Troponin I, fast skeletal muscle	HKVCMDLR	12	H(K)VCMDLR	K	2	0.9789	0.8912	1	43.4	10	10	2	No	Nucleus, Cytoskeleton
Q9QZ47	Tnnt3	Troponin T, fast skeletal muscle	SRIDQAQKHSK	3	SRIDQAQK(H)SK	H	2	0.9982	0.9933	1	21.7	6	6	2	No	Cytoskeleton
Q9QZ47	Tnnt3	Troponin T, fast skeletal muscle	SRIDQAQKHSK	3	SRIDQAQ(K)HSK	K	1	0.955	0.9021	1	32.7	10	12	2	No	Cytoskeleton
P58771	Tpm1	Tropomyosin alpha-1 chain	EAKHIAEDADR	5	EAK(H)IAEDADR	H	2	0.9999	0.999	1	61.6	23	25	2	No	Cytoplasm, Cytoskeleton
P58771	Tpm1	Tropomyosin alpha-1 chain	EAKHIAEDADRK	2	EAK(H)IAEDADRK	H	1	0.999	0.9907	1	61.6	23	25	2	No	Cytoplasm, Cytoskeleton
P58771	Tpm1	Tropomyosin alpha-1 chain	HIAEDADR	5	(H)IAEDADR	H	5	0.9997	0.9974	1	61.6	23	25	2	No	Cytoplasm, Cytoskeleton
P58771	Tpm1	Tropomyosin alpha-1 chain	SKQLEDELVSLQKK	5	SKQLEDELV(S)LQKK	S	2	0.9954	0.999	0.9954	4.9	1	1	2	No	Cytoplasm, Cytoskeleton
P58771	Tpm1	Tropomyosin alpha-1 chain	EAKHIAEDADR	5	(E)AKHIAEDADR	E	2	0.9999	0.999	1	64.4	29	32	2	No	Cytoplasm, Cytoskeleton
P58771	Tpm1	Tropomyosin alpha-1 chain	EAKHIAEDADR	5	EA(K)HIAEDADR	K	1	0.9998	0.9988	1	64.4	29	32	2	No	Cytoplasm, Cytoskeleton
P58771	Tpm1	Tropomyosin alpha-1 chain	EAKHIAEDADRK	2	EA(K)HIAEDADRK	K	1	0.9998	0.9986	1	64.4	29	32	2	No	Cytoplasm, Cytoskeleton
P58771	Tpm1	Tropomyosin alpha-1 chain	HIAEDADRK	1	(H)IAEDADRK	H	1	0.9992	0.9974	1	51.1	24	25	2	No	Cytoplasm, Cytoskeleton
P58771	Tpm1	Tropomyosin alpha-1 chain	KLVIIESDLER	2	(K)LVIIESDLER	K	2	0.9998	0.999	1	14.1	4	4	2	No	Cytoplasm, Cytoskeleton
P58771	Tpm1	Tropomyosin alpha-1 chain	KYEEVAR	2	(K)YEEVAR	K	2	0.9997	0.9982	1	64.4	29	32	2	No	Cytoplasm, Cytoskeleton
P58771	Tpm1	Tropomyosin alpha-1 chain	SKQLEDELVSLQK	2	S(K)QLEDELVSLQK	K	1	0.9998	0.999	1	14.1	4	4	2	No	Cytoplasm, Cytoskeleton
P58771	Tpm1	Tropomyosin alpha-1 chain	SKQLEDELVSLQK	2	SKQLED(E)LVSLQK	E	1	0.9996	0.9961	1	19.4	5	5	2	No	Cytoplasm, Cytoskeleton
P58771	Tpm1	Tropomyosin alpha-1 chain	SKQLEDELVSLQKK	5	S(K)QLEDELVSLQKK	K	1	0.9984	0.9927	1	14.1	4	4	2	No	Cytoplasm, Cytoskeleton
P58771	Tpm1	Tropomyosin alpha-1 chain	SKQLEDELVSLQKK	5	(S)KQLEDELVSLQKK	S	2	0.9984	0.9865	0.9984	9.9	1	1	2	No	Cytoplasm, Cytoskeleton
P58771	Tpm1	Tropomyosin alpha-1 chain	SVTKLEK	2	SVTKLE(K)	K	2	0.9795	0.872	1	64.4	29	32	2	No	Cytoplasm, Cytoskeleton
P58771,P58774	Tpm1,Tpm2	Tropomyosin alpha-1 chain,Tropomyosin beta chain	KATDAEADVASLNRR	14	KATDAEADVA(S)LNRR	S	4	0.9999	0.999	1	61.6	23	25	2	No	Cytoplasm, Cytoskeleton
P58771,P58774	Tpm1,Tpm2	Tropomyosin alpha-1 chain,Tropomyosin beta chain	KATDAEADVASLNRR	14	KA(T)DAEADVASLNRR	T	4	0.9999	0.999	1	61.6	23	25	2	No	Cytoplasm, Cytoskeleton
P58771,P58774	Tpm1,Tpm2	Tropomyosin alpha-1 chain,Tropomyosin beta chain	LKEAETRAEFAER	8	LKEAE(T)RAEFAER	T	4	0.9994	0.9945	1	61.6	23	25	2	No	Cytoplasm, Cytoskeleton
P58771,P58774	Tpm1,Tpm2	Tropomyosin alpha-1 chain,Tropomyosin beta chain	KATDAEADVASLNR	4	KAT(D)AEADVASLNR	D	2	0.9996	0.9969	1	64.4	29	32	2	No	Cytoplasm, Cytoskeleton
P58771,P58774	Tpm1,Tpm2	Tropomyosin alpha-1 chain,Tropomyosin beta chain	KATDAEADVASLNR	4	KA(T)DAEADVASLNR	T	2	0.9999	0.9989	0.9984	9.9	1	1	2	No	Cytoplasm, Cytoskeleton
P58771,P58774	Tpm1,Tpm2	Tropomyosin alpha-1 chain,Tropomyosin beta chain	KATDAEADVASLNRR	14	(K)ATDAEADVASLNRR	K	6	0.9999	0.999	1	64.4	29	32	2	No	Cytoplasm, Cytoskeleton
P58771,P58774	Tpm1,Tpm2	Tropomyosin alpha-1 chain,Tropomyosin beta chain	LKEAETR	2	L(K)EAETR	K	2	0.967	0.8068	1	64.4	29	32	2	No	Cytoplasm, Cytoskeleton
P58771,P58774	Tpm1,Tpm2	Tropomyosin alpha-1 chain,Tropomyosin beta chain	LKEAETRAEFAER	8	L(K)EAETRAEFAER	K	2	0.9999	0.999	1	64.4	29	32	2	No	Cytoplasm, Cytoskeleton
P58771,P58774	Tpm1,Tpm2	Tropomyosin alpha-1 chain,Tropomyosin beta chain	LKEAETRAEFAER	8	LK(E)AETRAEFAER	E	2	0.9963	0.9876	1	51.1	24	25	2	No	Cytoplasm, Cytoskeleton
P58771,P58774	Tpm1,Tpm2	Tropomyosin alpha-1 chain,Tropomyosin beta chain	LKGTEDELDKYSEALKDAQEK	1	L(K)GTEDELDKYSEALKDAQEK	K	1	0.9906	0.9374	1	64.4	29	32	2	No	Cytoplasm, Cytoskeleton
P58771,P58774	Tpm1,Tpm2	Tropomyosin alpha-1 chain,Tropomyosin beta chain	LKGTEDEVEKYSESVKDAQEK	1	LKGTEDEVE(K)YSESVKDAQEK	K	1	0.997	0.9746	1	14.4	3	3	2	No	Cytoplasm, Cytoskeleton
P58774	Tpm2	Tropomyosin beta chain	HIAEDSDR	3	(H)IAEDSDR	H	3	0.9994	0.9954	1	51.4	29	32	2	No	Cytoplasm, Cytoskeleton
P58774	Tpm2	Tropomyosin beta chain	SLEAQADKYSTK	4	(S)LEAQADKYSTK	S	4	0.9999	0.999	1	58.1	30	35	2	No	Cytoplasm, Cytoskeleton
P58774	Tpm2	Tropomyosin beta chain	SLEAQADKYSTKEDKYEEEIK	3	(S)LEAQADKYSTKEDKYEEEIK	S	2	0.9846	0.8877	1	51.4	29	32	2	No	Cytoplasm, Cytoskeleton
P58774	Tpm2	Tropomyosin beta chain	YSESVKDAQEK	5	YSE(S)VKDAQEK	S	1	0.9724	0.9914	0.9724	3.9	1	1	2	No	Cytoplasm, Cytoskeleton
P58774	Tpm2	Tropomyosin beta chain	SLEAQADK	1	(S)LEAQADK	S	1	0.9994	0.9979	1	53.9	33	35	2	No	Cytoplasm, Cytoskeleton
P58774	Tpm2	Tropomyosin beta chain	SLEAQADKYSTKEDKYEEEIK	3	SL(E)AQADKYSTKEDKYEEEIK	E	1	0.9661	0.8952	1	53.9	33	35	2	No	Cytoplasm, Cytoskeleton
P58774	Tpm2	Tropomyosin beta chain	SLEAQADKYSTKEDKYEEEIKLLEEK	2	SLEAQADKYSTKEDKYE(E)EIKLLEEK	E	1	0.9935	0.9431	1	62.3	37	41	2	No	Cytoplasm, Cytoskeleton
P58774	Tpm2	Tropomyosin beta chain	SLEAQADKYSTKEDKYEEEIKLLEEK	2	SLEAQA(D)KYSTKEDKYEEEIKLLEEK	D	1	0.9933	0.9413	1	62.3	37	41	2	No	Cytoplasm, Cytoskeleton
P58774	Tpm2	Tropomyosin beta chain	SVAKLEK	1	SVAKLE(K)	K	1	0.9792	0.8356	1	62.3	37	41	2	No	Cytoplasm, Cytoskeleton
P58774	Tpm2	Tropomyosin beta chain	YSESVKDAQEK	5	(Y)SESVKDAQEK	Y	2	0.9855	0.9572	0.9999	11.3	2	2	2	No	Cytoplasm, Cytoskeleton
P58774	Tpm2	Tropomyosin beta chain	YSESVKDAQEK	5	YS(E)SVKDAQEK	E	1	0.9997	0.9973	1	8.8	3	3	2	No	Cytoplasm, Cytoskeleton
P58774	Tpm2	Tropomyosin beta chain	YSESVKDAQEK	5	Y(S)ESVKDAQEK	S	1	0.9977	0.9801	1	14.4	3	3	2	No	Cytoplasm, Cytoskeleton
P58774	Tpm2	Tropomyosin beta chain	YSESVKDAQEKLEQAEK	2	(Y)SESVKDAQEKLEQAEK	Y	1	0.9944	0.9833	0.9999	11.3	2	2	2	No	Cytoplasm, Cytoskeleton
P58774	Tpm2	Tropomyosin beta chain	YSESVKDAQEKLEQAEK	2	YSESV(K)DAQEKLEQAEK	K	1	0.9979	0.9821	1	14.4	3	3	2	No	Cytoplasm, Cytoskeleton
E9Q9K5	Trdn	Triadin	KQTRPISFFQCVY	1	KQT(R)PISFFQCVY	R	1	0.9996	0.999	0.9999	1.9	2	2	1	No	Sarcoplasmic reticulum membrane
E9Q9K5	Trdn	Triadin	LTTQAAARKDEK	2	LTTQAAA(R)KDEK	R	2	0.9866	0.9531	1	8.7	4	4	2	No	Sarcoplasmic reticulum membrane
E9Q9K5	Trdn	Triadin	LTTQAAARKDEKKEESK	1	LTTQAAA(R)KDEKKEESK	R	1	0.9922	0.9724	1	8.7	4	4	2	No	Sarcoplasmic reticulum membrane
Q1XH17	Trim72	Tripartite motif-containing protein 72	GHRLLPAAEAQAR	10	GH(R)LLPAAEAQAR	R	9	0.9996	0.999	1	7.5	2	2	2	No	Cell membrane, Sarcolemma, Cytoplasmic vesicle membrane
Q1XH17	Trim72	Tripartite motif-containing protein 72	GHRLLPAAEAQAR	10	G(H)RLLPAAEAQAR	H	1	0.9996	0.9982	1	15.7	6	6	2	No	Cell membrane, Sarcolemma, Cytoplasmic vesicle membrane
Q1XH17	Trim72	Tripartite motif-containing protein 72	ILSESPPPARLDIQLPVISDDFK	10	ILSESPPPA(R)LDIQLPVISDDFK	R	10	0.998	0.9952	1	7.5	2	2	2	No	Cell membrane, Sarcolemma, Cytoplasmic vesicle membrane
Q1XH17	Trim72	Tripartite motif-containing protein 72	RELSSLNSYLEQLR	13	(R)ELSSLNSYLEQLR	R	5	0.9998	0.999	1	15.7	6	6	2	No	Cell membrane, Sarcolemma, Cytoplasmic vesicle membrane
Q1XH17	Trim72	Tripartite motif-containing protein 72	VRGDAGVALRRELSSLNSYLEQLR	2	VRGDAGVALR(R)ELSSLNSYLEQLR	R	2	0.999	0.995	1	15.7	6	6	2	No	Cell membrane, Sarcolemma, Cytoplasmic vesicle membrane
Q1XH17	Trim72	Tripartite motif-containing protein 72	RELSSLNSYLEQLR	13	R(E)LSSLNSYLEQLR	E	8	0.9998	0.999	1	15.7	7	8	2	No	Cell membrane, Sarcolemma, Cytoplasmic vesicle membrane
A2ASS6	Ttn	Titin	LKTGCEYQFR	3	LKTG(C)EYQFR	C	3	0.9999	0.999	1	6.6	140	141	2	No	Nucleus, Cytoplasm
A2ASS6	Ttn	Titin	SHRVPCGQNTR	3	SHRVP(C)GQNTR	C	3	0.9992	0.9924	1	6.6	140	141	2	No	Nucleus, Cytoplasm
A2ASS6	Ttn	Titin	SLSGQYSCTATNPIGSASSGAK	2	(S)LSGQYSCTATNPIGSASSGAK	S	1	0.998	0.9817	1	6.6	140	141	2	No	Nucleus, Cytoplasm
A2ASS6	Ttn	Titin	DAHRPGWLPVSESVTRPTFK	1	DAHRPGWLPVS(E)SVTRPTFK	E	1	0.9954	0.979	1	0.4	6	6	2	No	Nucleus, Cytoplasm
A2ASS6	Ttn	Titin	LKVPHLQKGCEYVFR	1	LKVP(H)LQKGCEYVFR	H	1	0.9963	0.9663	1	6.5	137	140	2	No	Nucleus, Cytoplasm
A2ASS6	Ttn	Titin	SLSGQYSCTATNPIGSASSGAK	2	SLSGQY(S)CTATNPIGSASSGAK	S	1	0.9987	0.9878	1	6.5	137	140	2	No	Nucleus, Cytoplasm
Q91W90	Txndc5	Thioredoxin domain-containing protein 5	YSVRGYPTLLLFR	3	YSV(R)GYPTLLLFR	R	2	0.9954	0.999	0.9954	3.1	1	1	2	No	Endoplasmic reticulum lumen
Q91W90	Txndc5	Thioredoxin domain-containing protein 5	YSVRGYPTLLLFR	3	YSVRG(Y)PTLLLFR	Y	1	0.994	0.9821	1	3.1	2	2	2	No	Endoplasmic reticulum lumen
P61082	Ube2m	NEDD8-conjugating enzyme Ubc12	RLFEQNVQR	2	(R)LFEQNVQR	R	2	0.9914	0.9982	0.9914	4.9	1	1	2	No	Nucleus
Q91ZJ5	Ugp2	UTP--glucose-1-phosphate uridylyltransferase	SRFVQDLSK	1	S(R)FVQDLSK	R	1	0.9877	0.9974	0.9877	1.8	1	1	2	No	Cytoplasm
P20152	Vim	Vimentin	RMFGGSGTSSRPSSNR	1	(R)MFGGSGTSSRPSSNR	R	1	0.9359	0.9859	0.9359	3.4	1	1	2	No	Cytoplasm, Cytoskeleton
Q9ESH5	Wfdc1	WAP four-disulfide core domain protein 1	RQAEGRVLR	1	RQAEGRVL(R)	R	1	0.9899	0.9969	0.9899	4.3	1	1	2	No	Secreted
Q9ESH5	Wfdc1	WAP four-disulfide core domain protein 1	QPHADRCPPPPRTLPPGACQATR	1	QPHADRCPPPP(R)TLPPGACQATR	R	1	0.9905	0.998	0.9905	10.9	1	1	2	No	Secreted
