# Supplementary material for: Mitochondrial NAD+ Controls Nuclear ARTD1-Induced ADP-Ribosylation
Source: Mol Cell. 2021 Jan 21;81(2):340–354.e5. doi: 10.1016/j.molcel.2020.12.034 (PMC7837215; doi:10.1016/j.molcel.2020.12.034)
Supplement: Table S3. Mouse Muscle Mitochondrial ADP-Ribosylome Extracted from the Mouse Muscle ADP-Ribosylome Presented in Table S2, Related to Figure 2 [file mmc4.xlsx]

## Sheet: Supplementary Table
Supplementary Table 3: Mouse Muscle Mitochondrial ADP-ribosylome Extracted from the Mouse Muscle ADP-ribosylome presented in Supplementary Table 2.
UniProt ID	Gene Name	Description	Mitochondrial Localization	Peptide Sequence	# PepSeq IDs	ADPr-site on Peptide	ADPr-acceptor site	# PepSeq IDs with ADPr IDs	nsp adjusted probability	initial probability	protein probability	percent coverage	num unique peps	tot indep spectra	n tol termini	Mitochondrial Protein	Uniprot/Mouse MitoCarta2.0 extracted subcellular localization
Q921H8	Acaa1a	3-ketoacyl-CoA thiolase A, peroxisomal	transient mito-protein	SARFPQASASDVVVVHGR	1	SA(R)FPQASASDVVVVHGR	R	1	0.9952	0.999	0.9952	4.2	1	1	1	Yes	Mitochondrion, Peroxisome
Q8BWT1	Acaa2	3-ketoacyl-CoA thiolase, mitochondrial	matrix	QTMQVDEHARPQTTLEQLQK	2	QTMQVD(E)HARPQTTLEQLQK	E	1	0.9434	0.9767	0.9999	10.1	2	2	2	Yes	Mitochondrion
Q8BWT1	Acaa2	3-ketoacyl-CoA thiolase, mitochondrial	matrix	QTMQVDEHARPQTTLEQLQK	2	Q(T)MQVDEHARPQTTLEQLQK	T	1	0.9928	0.9964	1	10.1	2	2	2	Yes	Mitochondrion
Q99KI0	Aco2	Aconitate hydratase, mitochondrial	matrix	QALAHGLK	1	QALA(H)GLK	H	1	0.9992	0.9938	1	12.9	8	8	2	Yes	Mitochondrion
Q9Z0X1	Aifm1	Apoptosis-inducing factor 1, mitochondrial	intermembrane space	RVEHHDHAVVSGR	1	RVE(H)HDHAVVSGR	H	1	0.9261	0.9917	0.9261	2.1	1	1	2	Yes	Mitochondrion intermembrane space, Mitochondrion inner membrane, Cytoplasm, Nucleus
Q03265	Atp5f1a	ATP synthase subunit alpha, mitochondrial	inner membrane	FENAFLSHVISQHQSLLGNIR	3	F(E)NAFLSHVISQHQSLLGNIR	E	2	0.9891	0.9974	0.9891	3.8	1	1	2	Yes	Mitochondrion inner membrane; Matrix side, Cell membrane , Extracellular side
Q03265	Atp5f1a	ATP synthase subunit alpha, mitochondrial	inner membrane	FENAFLSHVISQHQSLLGNIR	3	FENAFL(S)HVISQHQSLLGNIR	S	1	0.9991	0.994	1	3.8	2	2	2	Yes	Mitochondrion inner membrane; Matrix side, Cell membrane , Extracellular side
P56480	Atp5f1b	ATP synthase subunit beta, mitochondrial	inner membrane	IMDPNIVGNEHYDVAR	2	IMDPNIVGN(E)HYDVAR	E	1	0.9992	0.9938	1	10.4	5	5	2	Yes	Mitochondrion inner membrane; Matrix side
P56480	Atp5f1b	ATP synthase subunit beta, mitochondrial	inner membrane	LVLEVAQHLGESTVR	6	LVLEVAQHLG(E)STVR	E	1	0.9738	0.9384	0.9993	5.9	2	2	2	Yes	Mitochondrion inner membrane; Matrix side
P56480	Atp5f1b	ATP synthase subunit beta, mitochondrial	inner membrane	LVLEVAQHLGESTVR	6	LVLEVAQHLGE(S)TVR	S	2	0.9954	0.999	0.9954	2.8	1	1	2	Yes	Mitochondrion inner membrane; Matrix side
P56480	Atp5f1b	ATP synthase subunit beta, mitochondrial	inner membrane	IMDPNIVGNEHYDVAR	2	IM(D)PNIVGNEHYDVAR	D	1	0.9992	0.9986	1	13.8	5	5	2	Yes	Mitochondrion inner membrane; Matrix side
P56480	Atp5f1b	ATP synthase subunit beta, mitochondrial	inner membrane	LVLEVAQHLGESTVR	6	LVL(E)VAQHLGESTVR	E	3	0.9998	0.999	1	5.9	3	3	2	Yes	Mitochondrion inner membrane; Matrix side
Q9D3D9	Atp5f1d	ATP synthase subunit delta, mitochondrial	inner membrane	AQSELSGAADEAAR	1	AQ(S)ELSGAADEAAR	S	1	0.9996	0.9977	1	8.3	2	2	2	Yes	Mitochondrion, Mitochondrion inner membrane
Q9DCX2	Atp5h	ATP synthase subunit d, mitochondrial	inner membrane	LASLSEKPPAIDWAYYR	2	LASL(S)EKPPAIDWAYYR	S	1	0.9954	0.999	0.9954	10.6	1	1	2	Yes	Mitochondrion. Mitochondrion inner membrane
Q9DCX2	Atp5h	ATP synthase subunit d, mitochondrial	inner membrane	LASLSEKPPAIDWAYYR	2	LA(S)LSEKPPAIDWAYYR	S	1	0.9952	0.999	0.9952	10.6	1	1	2	Yes	Mitochondrion. Mitochondrion inner membrane
Q9DB20	Atp5po	ATP synthase subunit O, mitochondrial	inner membrane	LGNTQGIISAFSTIMSVHR	14	LGNTQGII(S)AFSTIMSVHR	S	7	0.9996	0.999	1	18.8	3	3	2	Yes	Mitochondrion, Mitochondrion inner membrane
Q9DB20	Atp5po	ATP synthase subunit O, mitochondrial	inner membrane	SFLSPNQILK	4	SFL(S)PNQILK	S	2	0.9994	0.9985	1	18.8	3	3	2	Yes	Mitochondrion, Mitochondrion inner membrane
Q9DB20	Atp5po	ATP synthase subunit O, mitochondrial	inner membrane	LGNTQGIISAFSTIMSVHR	14	LGN(T)QGIISAFSTIMSVHR	T	7	0.9998	0.999	1	32.9	4	4	2	Yes	Mitochondrion, Mitochondrion inner membrane
Q9DB20	Atp5po	ATP synthase subunit O, mitochondrial	inner membrane	SFLSPNQILK	4	(S)FLSPNQILK	S	2	0.999	0.9943	1	32.9	4	4	2	Yes	Mitochondrion, Mitochondrion inner membrane
Q9D1L0	Chchd2	Coiled-coil-helix-coiled-coil-helix domain-containing protein 2	outer membrane	AAPRRAPAAQPPAAAAPSAVGSPAAAPR	4	AAPR(R)APAAQPPAAAAPSAVGSPAAAPR	R	1	0.9998	0.9988	1	21.6	4	4	2	Yes	Nucleus, Mitochondrion, Mitochondrion intermembrane space
Q9D1L0	Chchd2	Coiled-coil-helix-coiled-coil-helix domain-containing protein 2	outer membrane	AAPRRAPAAQPPAAAAPSAVGSPAAAPR	4	AAP(R)RAPAAQPPAAAAPSAVGSPAAAPR	R	3	0.9998	0.9988	1	21.6	4	4	2	Yes	Nucleus, Mitochondrion, Mitochondrion intermembrane space
Q9D1L0	Chchd2	Coiled-coil-helix-coiled-coil-helix domain-containing protein 2	outer membrane	APQMRAAPR	1	APQM(R)AAPR	R	1	0.9994	0.9968	1	21.6	4	4	2	Yes	Nucleus, Mitochondrion, Mitochondrion intermembrane space
Q9D1L0	Chchd2	Coiled-coil-helix-coiled-coil-helix domain-containing protein 2	outer membrane	RAPAAQPPAAAAPSAVGSPAAAPR	8	(R)APAAQPPAAAAPSAVGSPAAAPR	R	8	0.9911	0.999	0.9911	15.7	1	1	2	Yes	Nucleus, Mitochondrion, Mitochondrion intermembrane space
Q9D1L0	Chchd2	Coiled-coil-helix-coiled-coil-helix domain-containing protein 2	outer membrane	VTPPASRAPQMR	1	VTPPAS(R)APQMR	R	1	0.9998	0.999	1	23.5	2	2	2	Yes	Nucleus, Mitochondrion, Mitochondrion intermembrane space
Q9CRB9	Chchd3	MICOS complex subunit Mic19	outer membrane	AAANEQLTRAVLR	9	AAANEQLT(R)AVLR	R	6	0.9993	0.9983	1	14.1	3	4	2	Yes	Mitochondrion inner membrane; Intermembrane side, Cytoplasm, Nucleus, Mitochondrion
Q9CRB9	Chchd3	MICOS complex subunit Mic19	outer membrane	KQDAFYKEQLARLEER	5	KQDAFYKEQLA(R)LEER	R	4	0.9989	0.9946	1	25.6	6	7	2	Yes	Mitochondrion inner membrane; Intermembrane side, Cytoplasm, Nucleus, Mitochondrion
Q9CRB9	Chchd3	MICOS complex subunit Mic19	outer membrane	MKESSPSGSKSQRYSSVYGASVSDEDLK	4	MKESSPSGSKSQR(Y)SSVYGASVSDEDLK	Y	1	0.9976	0.9883	1	25.6	6	7	2	Yes	Mitochondrion inner membrane; Intermembrane side, Cytoplasm, Nucleus, Mitochondrion
Q9CRB9	Chchd3	MICOS complex subunit Mic19	outer membrane	MKESSPSGSKSQRYSSVYGASVSDEDLK	4	MKESSPSGSKSQ(R)YSSVYGASVSDEDLK	R	1	0.9957	0.9787	1	25.6	6	7	2	Yes	Mitochondrion inner membrane; Intermembrane side, Cytoplasm, Nucleus, Mitochondrion
Q9CRB9	Chchd3	MICOS complex subunit Mic19	outer membrane	SQRYSSVYGASVSDEDLK	15	SQ(R)YSSVYGASVSDEDLK	R	9	0.9976	0.9942	1	14.1	3	4	2	Yes	Mitochondrion inner membrane; Intermembrane side, Cytoplasm, Nucleus, Mitochondrion
Q9CRB9	Chchd3	MICOS complex subunit Mic19	outer membrane	SQRYSSVYGASVSDEDLKR	12	SQ(R)YSSVYGASVSDEDLKR	R	10	0.9353	0.8553	1	14.1	3	4	2	Yes	Mitochondrion inner membrane; Intermembrane side, Cytoplasm, Nucleus, Mitochondrion
Q9CRB9	Chchd3	MICOS complex subunit Mic19	outer membrane	AAANEQLTRAVLR	9	AAANEQL(T)RAVLR	T	3	0.9763	0.879	1	14.1	4	4	2	Yes	Mitochondrion inner membrane; Intermembrane side, Cytoplasm, Nucleus, Mitochondrion
Q9CRB9	Chchd3	MICOS complex subunit Mic19	outer membrane	ERAAANEQLTRAVLR	1	ERAAANEQLT(R)AVLR	R	1	0.9959	0.9767	1	33.9	11	11	2	Yes	Mitochondrion inner membrane; Intermembrane side, Cytoplasm, Nucleus, Mitochondrion
Q9CRB9	Chchd3	MICOS complex subunit Mic19	outer membrane	ERISSEEER	1	(E)RISSEEER	E	1	0.9997	0.998	1	33.9	11	11	2	Yes	Mitochondrion inner membrane; Intermembrane side, Cytoplasm, Nucleus, Mitochondrion
Q9CRB9	Chchd3	MICOS complex subunit Mic19	outer membrane	KQDAFYKEQLARLEER	5	KQDAFY(K)EQLARLEER	K	1	0.9997	0.9975	1	21.1	6	7	2	Yes	Mitochondrion inner membrane; Intermembrane side, Cytoplasm, Nucleus, Mitochondrion
Q9CRB9	Chchd3	MICOS complex subunit Mic19	outer membrane	LSENVIDRMKESSPSGSK	1	LSENVID(R)MKESSPSGSK	R	1	0.9981	0.9893	1	33.9	11	11	2	Yes	Mitochondrion inner membrane; Intermembrane side, Cytoplasm, Nucleus, Mitochondrion
Q9CRB9	Chchd3	MICOS complex subunit Mic19	outer membrane	MKESSPSGSKSQRYSSVYGASVSDEDLK	4	MKESSPSGSKSQRYS(S)VYGASVSDEDLK	S	1	0.9942	0.9671	1	33.9	11	11	2	Yes	Mitochondrion inner membrane; Intermembrane side, Cytoplasm, Nucleus, Mitochondrion
Q9CRB9	Chchd3	MICOS complex subunit Mic19	outer membrane	MKESSPSGSKSQRYSSVYGASVSDEDLK	4	MKESSP(S)GSKSQRYSSVYGASVSDEDLK	S	1	0.9907	0.9483	1	33.9	11	11	2	Yes	Mitochondrion inner membrane; Intermembrane side, Cytoplasm, Nucleus, Mitochondrion
Q9CRB9	Chchd3	MICOS complex subunit Mic19	outer membrane	SQRYSSVYGASVSDEDLK	15	SQR(Y)SSVYGASVSDEDLK	Y	3	0.9987	0.9929	1	14.1	4	4	2	Yes	Mitochondrion inner membrane; Intermembrane side, Cytoplasm, Nucleus, Mitochondrion
Q9CRB9	Chchd3	MICOS complex subunit Mic19	outer membrane	SQRYSSVYGASVSDEDLK	15	SQRYS(S)VYGASVSDEDLK	S	2	0.998	0.9883	1	33.9	11	11	2	Yes	Mitochondrion inner membrane; Intermembrane side, Cytoplasm, Nucleus, Mitochondrion
Q9CRB9	Chchd3	MICOS complex subunit Mic19	outer membrane	SQRYSSVYGASVSDEDLK	15	SQRYSSV(Y)GASVSDEDLK	Y	1	0.9987	0.9891	1	21.1	7	7	2	Yes	Mitochondrion inner membrane; Intermembrane side, Cytoplasm, Nucleus, Mitochondrion
Q9CRB9	Chchd3	MICOS complex subunit Mic19	outer membrane	SQRYSSVYGASVSDEDLKR	12	SQR(Y)SSVYGASVSDEDLKR	Y	2	0.9995	0.9971	1	33.9	11	11	2	Yes	Mitochondrion inner membrane; Intermembrane side, Cytoplasm, Nucleus, Mitochondrion
Q6P8J7	Ckmt2	Creatine kinase S-type, mitochondrial	matrix	GQDIKVPPPLPQFGRK	10	GQDIKVPPPLPQFGR(K)	K	3	0.9998	0.999	1	10.3	6	9	2	Yes	Mitochondrion inner membrane; Intermembrane side
Q6P8J7	Ckmt2	Creatine kinase S-type, mitochondrial	matrix	GQDIKVPPPLPQFGRK	10	GQDIKVPPPLPQFG(R)K	R	7	0.9998	0.999	1	10.3	6	9	2	Yes	Mitochondrion inner membrane; Intermembrane side
Q6P8J7	Ckmt2	Creatine kinase S-type, mitochondrial	matrix	ITHGQFDERYVLSSR	18	ITHGQFD(E)RYVLSSR	E	12	0.9993	0.9982	1	8.8	3	3	2	Yes	Mitochondrion inner membrane; Intermembrane side
Q6P8J7	Ckmt2	Creatine kinase S-type, mitochondrial	matrix	ITHGQFDERYVLSSR	18	ITHGQFDE(R)YVLSSR	R	6	0.9991	0.9955	1	10.3	6	9	2	Yes	Mitochondrion inner membrane; Intermembrane side
Q6P8J7	Ckmt2	Creatine kinase S-type, mitochondrial	matrix	VMKHPTDLDASKITHGQFDERYVLSSR	4	VMKHPTDLDASKITHGQFDE(R)YVLSSR	R	2	0.9974	0.9873	1	10.3	6	9	2	Yes	Mitochondrion inner membrane; Intermembrane side
Q6P8J7	Ckmt2	Creatine kinase S-type, mitochondrial	matrix	VPPPLPQFGRK	6	VPPPLPQFG(R)K	R	6	0.9985	0.9964	1	8.8	3	3	2	Yes	Mitochondrion inner membrane; Intermembrane side
Q6P8J7	Ckmt2	Creatine kinase S-type, mitochondrial	matrix	VMKHPTDLDASKITHGQFDERYVLSSR	4	VMKHPTDLDA(S)KITHGQFDERYVLSSR	S	1	0.9996	0.9982	1	10.3	7	12	2	Yes	Mitochondrion inner membrane; Intermembrane side
Q6P8J7	Ckmt2	Creatine kinase S-type, mitochondrial	matrix	VMKHPTDLDASKITHGQFDERYVLSSR	4	VMKHPTDLDAS(K)ITHGQFDERYVLSSR	K	1	0.9983	0.9921	1	10.3	7	12	2	Yes	Mitochondrion inner membrane; Intermembrane side
P19783	Cox4i1	Cytochrome c oxidase subunit 4 isoform 1, mitochondrial	inner membrane	DYPLPDVAHVTMLSASQK	6	DYPLPDVA(H)VTMLSASQK	H	3	0.9485	0.994	0.9485	10.7	1	1	2	Yes	Mitochondrion inner membrane
P19783	Cox4i1	Cytochrome c oxidase subunit 4 isoform 1, mitochondrial	inner membrane	DYPLPDVAHVTMLSASQK	6	D(Y)PLPDVAHVTMLSASQK	Y	3	0.9972	0.999	1	11.2	2	2	2	Yes	Mitochondrion inner membrane
P19783	Cox4i1	Cytochrome c oxidase subunit 4 isoform 1, mitochondrial	inner membrane	RDYPLPDVAHVTMLSASQK	1	RDYPLPDVAHVTML(S)ASQK	S	1	0.9975	0.9861	1	11.2	2	2	2	Yes	Mitochondrion inner membrane
P56391	Cox6b1	Cytochrome c oxidase subunit 6B1	inner membrane	TAPFDSRFPNQNQTK	1	TAPFDS(R)FPNQNQTK	R	1	0.996	0.999	0.996	17.4	1	1	2	Yes	Mitochondrion inner membrane; Intermembrane side
P17665	Cox7c	Cytochrome c oxidase subunit 7C, mitochondrial	inner membrane	SHYEEGPGK	1	SH(Y)EEGPGK	Y	1	0.9788	0.9946	0.9788	14.3	1	1	2	Yes	Mitochondrion inner membrane
Q9D2G2	Dlst	Dihydrolipoyllysine-residue succinyltransferase component of 2-oxoglutarate dehydrogenase complex, mitochondrial	matrix	AKPAETPAPAHK	2	A(K)PAETPAPAHK	K	2	0.9367	0.9761	0.9367	6.4	1	1	2	Yes	Mitochondrion matrix, Nucleus
Q9D6U8	Fam162a	Protein FAM162A	??	RHESLTSLNLERK	2	RHESLTSLNLE(R)K	R	2	0.9958	0.999	0.9958	8.4	1	1	2	Yes	Mitochondrion, Membrane
P22315	Fech	Ferrochelatase, mitochondrial	inner membrane	ALADLVHSHIQSNK	2	ALADLVHSHIQ(S)NK	S	1	0.9691	0.9925	0.9691	3.3	1	1	2	Yes	Mitochondrion inner membrane; Matrix side.
P22315	Fech	Ferrochelatase, mitochondrial	inner membrane	ALADLVHSHIQSNK	2	ALADLVHS(H)IQSNK	H	1	0.9874	0.9971	0.9874	3.3	1	1	2	Yes	Mitochondrion inner membrane; Matrix side.
P16858	Gapdh	Glyceraldehyde-3-phosphate dehydrogenase	transient mito-protein	DGRGAAQNIIPASTGAAK	7	DGRGAAQNIIPAS(T)GAAK	T	1	0.9998	0.999	1	23.7	8	9	2	Yes	Nucleus, Cytoplasm, Cytoskeleton, Mitochondrion
P16858	Gapdh	Glyceraldehyde-3-phosphate dehydrogenase	transient mito-protein	DGRGAAQNIIPASTGAAK	7	DG(R)GAAQNIIPASTGAAK	R	3	0.9998	0.999	1	23.7	8	9	2	Yes	Nucleus, Cytoplasm, Cytoskeleton, Mitochondrion
P16858	Gapdh	Glyceraldehyde-3-phosphate dehydrogenase	transient mito-protein	GAAQNIIPASTGAAK	9	GAAQNIIPA(S)TGAAK	S	9	0.9998	0.999	1	42.3	21	22	2	Yes	Nucleus, Cytoplasm, Cytoskeleton, Mitochondrion
P16858	Gapdh	Glyceraldehyde-3-phosphate dehydrogenase	transient mito-protein	IVSNASCTTNCLAPLAK	7	IVSNAS(C)TTNCLAPLAK	C	2	0.9984	0.9928	1	42.3	21	22	2	Yes	Nucleus, Cytoplasm, Cytoskeleton, Mitochondrion
P16858	Gapdh	Glyceraldehyde-3-phosphate dehydrogenase	transient mito-protein	IVSNASCTTNCLAPLAK	7	IV(S)NASCTTNCLAPLAK	S	4	0.9961	0.9696	1	45	27	33	2	Yes	Nucleus, Cytoplasm, Cytoskeleton, Mitochondrion
P16858	Gapdh	Glyceraldehyde-3-phosphate dehydrogenase	transient mito-protein	RVIISAPSADAPMFVMGVNHEK	8	RVII(S)APSADAPMFVMGVNHEK	S	4	0.9998	0.999	1	42.3	21	22	2	Yes	Nucleus, Cytoplasm, Cytoskeleton, Mitochondrion
P16858	Gapdh	Glyceraldehyde-3-phosphate dehydrogenase	transient mito-protein	RVIISAPSADAPMFVMGVNHEKYDNSLK	6	RVII(S)APSADAPMFVMGVNHEKYDNSLK	S	2	0.9942	0.9742	1	42.3	21	22	2	Yes	Nucleus, Cytoplasm, Cytoskeleton, Mitochondrion
P16858	Gapdh	Glyceraldehyde-3-phosphate dehydrogenase	transient mito-protein	VIHDNFGIVEGLMTTVHAITATQK	3	VIHDNFGIVEGLMTTVHAITA(T)QK	T	1	0.9965	0.9725	1	45	27	33	2	Yes	Nucleus, Cytoplasm, Cytoskeleton, Mitochondrion
P16858	Gapdh	Glyceraldehyde-3-phosphate dehydrogenase	transient mito-protein	VIISAPSADAPMFVMGVNHEK	11	VII(S)APSADAPMFVMGVNHEK	S	10	0.9998	0.999	1	42.3	21	22	2	Yes	Nucleus, Cytoplasm, Cytoskeleton, Mitochondrion
P16858	Gapdh	Glyceraldehyde-3-phosphate dehydrogenase	transient mito-protein	VIISAPSADAPMFVMGVNHEKYDNSLK	4	VII(S)APSADAPMFVMGVNHEKYDNSLK	S	4	0.9956	0.98	1	42.3	21	22	2	Yes	Nucleus, Cytoplasm, Cytoskeleton, Mitochondrion
P16858	Gapdh	Glyceraldehyde-3-phosphate dehydrogenase	transient mito-protein	DGRGAAQNIIPASTGAAK	7	(D)GRGAAQNIIPASTGAAK	D	2	0.9998	0.999	1	23.7	10	10	2	Yes	Nucleus, Cytoplasm, Cytoskeleton, Mitochondrion
P16858	Gapdh	Glyceraldehyde-3-phosphate dehydrogenase	transient mito-protein	DGRGAAQNIIPASTGAAK	7	DGRGAAQNIIPA(S)TGAAK	S	1	0.9997	0.9986	1	23.7	10	10	2	Yes	Nucleus, Cytoplasm, Cytoskeleton, Mitochondrion
P16858	Gapdh	Glyceraldehyde-3-phosphate dehydrogenase	transient mito-protein	IVSNASCTTNCLAPLAK	7	IVSNA(S)CTTNCLAPLAK	S	1	0.996	0.9726	1	49.5	29	32	2	Yes	Nucleus, Cytoplasm, Cytoskeleton, Mitochondrion
P16858	Gapdh	Glyceraldehyde-3-phosphate dehydrogenase	transient mito-protein	RVIISAPSADAPMFVMGVNHEK	8	RVIISAPSA(D)APMFVMGVNHEK	D	4	0.999	0.9928	1	49.5	29	32	2	Yes	Nucleus, Cytoplasm, Cytoskeleton, Mitochondrion
P16858	Gapdh	Glyceraldehyde-3-phosphate dehydrogenase	transient mito-protein	RVIISAPSADAPMFVMGVNHEKYDNSLK	6	RVIISAP(S)ADAPMFVMGVNHEKYDNSLK	S	2	0.9987	0.991	1	49.5	29	32	2	Yes	Nucleus, Cytoplasm, Cytoskeleton, Mitochondrion
P16858	Gapdh	Glyceraldehyde-3-phosphate dehydrogenase	transient mito-protein	RVIISAPSADAPMFVMGVNHEKYDNSLK	6	RVIISAPSA(D)APMFVMGVNHEKYDNSLK	D	2	0.9964	0.9752	1	49.5	29	32	2	Yes	Nucleus, Cytoplasm, Cytoskeleton, Mitochondrion
P16858	Gapdh	Glyceraldehyde-3-phosphate dehydrogenase	transient mito-protein	VIHDNFGIVEGLMTTVHAITATQK	3	VIHDNFGIVEGLMT(T)VHAITATQK	T	1	0.9898	0.9329	1	49.5	29	32	2	Yes	Nucleus, Cytoplasm, Cytoskeleton, Mitochondrion
P16858	Gapdh	Glyceraldehyde-3-phosphate dehydrogenase	transient mito-protein	VIHDNFGIVEGLMTTVHAITATQK	3	VIHDNFGIV(E)GLMTTVHAITATQK	E	1	0.9943	0.9811	1	45.3	29	36	2	Yes	Nucleus, Cytoplasm, Cytoskeleton, Mitochondrion
P16858	Gapdh	Glyceraldehyde-3-phosphate dehydrogenase	transient mito-protein	VIISAPSADAPMFVMGVNHEK	11	VIISAP(S)ADAPMFVMGVNHEK	S	1	0.9969	0.9789	1	49.5	29	32	2	Yes	Nucleus, Cytoplasm, Cytoskeleton, Mitochondrion
P16858	Gapdh	Glyceraldehyde-3-phosphate dehydrogenase	transient mito-protein	VIISAPSADAPMFVMGVNHEKY	1	VII(S)APSADAPMFVMGVNHEKY	S	1	0.9999	0.999	1	49.5	29	32	1	Yes	Nucleus, Cytoplasm, Cytoskeleton, Mitochondrion
P05202	Got2	Aspartate aminotransferase, mitochondrial	matrix	IAATILTSPDLR	2	IAATIL(T)SPDLR	T	1	0.9991	0.9928	1	25.6	7	7	2	Yes	Mitochondrion matrix, Cell membrane
P05202	Got2	Aspartate aminotransferase, mitochondrial	matrix	ISVAGVTSGNVGYLAHAIHQVTK	4	ISVAGVTSGNVG(Y)LAHAIHQVTK	Y	1	0.9983	0.9868	1	25.6	7	7	2	Yes	Mitochondrion matrix, Cell membrane
P05202	Got2	Aspartate aminotransferase, mitochondrial	matrix	ISVAGVTSGNVGYLAHAIHQVTK	4	ISVAGVTSGNVGYLA(H)AIHQVTK	H	1	0.9732	0.8178	1	25.6	7	7	2	Yes	Mitochondrion matrix, Cell membrane
P05202	Got2	Aspartate aminotransferase, mitochondrial	matrix	IAATILTSPDLR	2	IAA(T)ILTSPDLR	T	1	0.9988	0.9978	1	22.1	6	6	2	Yes	Mitochondrion matrix, Cell membrane
P05202	Got2	Aspartate aminotransferase, mitochondrial	matrix	ISVAGVTSGNVGYLAHAIHQVTK	4	I(S)VAGVTSGNVGYLAHAIHQVTK	S	1	0.9995	0.999	1	22.1	6	6	2	Yes	Mitochondrion matrix, Cell membrane
P05202	Got2	Aspartate aminotransferase, mitochondrial	matrix	ISVAGVTSGNVGYLAHAIHQVTK	4	ISVAGV(T)SGNVGYLAHAIHQVTK	T	1	0.9989	0.998	1	22.1	6	6	2	Yes	Mitochondrion matrix, Cell membrane
P70349	Hint1	Histidine triad nucleotide-binding protein 1	transient mito-protein	CLAFHDISPQAPTHFLVIPK	4	CLAFHDI(S)PQAPTHFLVIPK	S	3	0.9956	0.999	0.9956	15.9	1	2	2	Yes	Nucleus, Cytoplasm, Mitochondrion
P70349	Hint1	Histidine triad nucleotide-binding protein 1	transient mito-protein	CLAFHDISPQAPTHFLVIPK	4	CLAFHDISPQAP(T)HFLVIPK	T	1	0.9817	0.9682	1	34.9	3	3	2	Yes	Nucleus, Cytoplasm, Mitochondrion
Q9JIY5	Htra2	Serine protease HTRA2, mitochondrial	outer membrane	IEILDRHPFSGR	1	IEILD(R)HPFSGR	R	1	0.9954	0.999	0.9954	2.6	1	1	1	Yes	Mitochondrion intermembrane space, Mitochondrion membrane
Q9D6R2	Idh3a	Isocitrate dehydrogenase [NAD] subunit alpha, mitochondrial	matrix	GPLKTPIAAGHPSMNLLLR	3	GPLK(T)PIAAGHPSMNLLLR	T	1	0.9262	0.8251	1	13.7	3	3	2	Yes	Mitochondrion
Q9D6R2	Idh3a	Isocitrate dehydrogenase [NAD] subunit alpha, mitochondrial	matrix	NNHRSNVTAVHK	2	NNHR(S)NVTAVHK	S	2	0.9911	0.999	0.9911	3.3	1	1	2	Yes	Mitochondrion
Q9D6R2	Idh3a	Isocitrate dehydrogenase [NAD] subunit alpha, mitochondrial	matrix	GPLKTPIAAGHPSMNLLLR	3	GPL(K)TPIAAGHPSMNLLLR	K	2	0.996	0.999	0.996	5.2	1	1	2	Yes	Mitochondrion
Q8CAQ8	Immt	MICOS complex subunit Mic60	inner membrane	HKLEEKRTFDSAVAK	2	HKLEEK(R)TFDSAVAK	R	1	0.9984	0.9943	1	2	3	3	2	Yes	Mitochondrion inner membrane
Q8CAQ8	Immt	MICOS complex subunit Mic60	inner membrane	RTFDSAVAK	11	(R)TFDSAVAK	R	10	0.9997	0.999	1	2	3	3	2	Yes	Mitochondrion inner membrane
Q8CAQ8	Immt	MICOS complex subunit Mic60	inner membrane	RTFDSAVAK	11	RTFD(S)AVAK	S	1	0.9831	0.9026	1	1.2	2	2	2	Yes	Mitochondrion inner membrane
Q8CAQ8	Immt	MICOS complex subunit Mic60	inner membrane	HKLEEKRTFDSAVAK	2	HKLEE(K)RTFDSAVAK	K	1	0.9965	0.9839	1	2	3	3	2	Yes	Mitochondrion inner membrane
P14152	Mdh1	Malate dehydrogenase, cytoplasmic	matrix	KLSSAMSAAK	4	KL(S)SAMSAAK	S	2	0.965	0.9186	1	9	3	3	2	Yes	Cytoplasm, Mitochondrion
P14152	Mdh1	Malate dehydrogenase, cytoplasmic	matrix	NVIIWGNHSSTQYPDVNHAK	14	NVIIWGNHSS(T)QYPDVNHAK	T	4	0.9924	0.9817	1	9	3	3	2	Yes	Cytoplasm, Mitochondrion
P14152	Mdh1	Malate dehydrogenase, cytoplasmic	matrix	NVIIWGNHSSTQYPDVNHAK	14	NVIIWGNHS(S)TQYPDVNHAK	S	3	0.9353	0.8554	1	9	3	3	2	Yes	Cytoplasm, Mitochondrion
P14152	Mdh1	Malate dehydrogenase, cytoplasmic	matrix	NVIIWGNHSSTQYPDVNHAK	14	NVIIWGNHSSTQ(Y)PDVNHAK	Y	3	0.9884	0.9971	0.9884	6	1	1	2	Yes	Cytoplasm, Mitochondrion
P14152	Mdh1	Malate dehydrogenase, cytoplasmic	matrix	SQGTALEK	2	(S)QGTALEK	S	2	0.9956	0.9885	1	11.4	5	5	2	Yes	Cytoplasm, Mitochondrion
P14152	Mdh1	Malate dehydrogenase, cytoplasmic	matrix	KLSSAMSAAK	4	(K)LSSAMSAAK	K	2	0.9959	0.9985	0.9997	9	2	3	2	Yes	Cytoplasm, Mitochondrion
P14152	Mdh1	Malate dehydrogenase, cytoplasmic	matrix	NVIIWGNHSSTQYPDVNHAK	14	NVIIWGN(H)SSTQYPDVNHAK	H	4	0.9177	0.9685	0.9997	9	2	3	2	Yes	Cytoplasm, Mitochondrion
P08249	Mdh2	Malate dehydrogenase, mitochondrial	matrix	AGAGSATLSMAYAGAR	10	AGAG(S)ATLSMAYAGAR	S	10	0.9997	0.999	1	19.5	6	7	2	Yes	Mitochondrion matrix
P08249	Mdh2	Malate dehydrogenase, mitochondrial	matrix	AKAGAGSATLSMAYAGAR	4	AKAGAG(S)ATLSMAYAGAR	S	2	0.9997	0.999	1	19.5	6	7	2	Yes	Mitochondrion matrix
P08249	Mdh2	Malate dehydrogenase, mitochondrial	matrix	HGVYNPNKIFGVTTLDIVR	4	(H)GVYNPNKIFGVTTLDIVR	H	4	0.9997	0.999	1	19.5	6	7	2	Yes	Mitochondrion matrix
P08249	Mdh2	Malate dehydrogenase, mitochondrial	matrix	LTLYDIAHTPGVAADLSHIETR	6	LTLYDIA(H)TPGVAADLSHIETR	H	1	0.9997	0.999	1	19.5	6	7	2	Yes	Mitochondrion matrix
P08249	Mdh2	Malate dehydrogenase, mitochondrial	matrix	LTLYDIAHTPGVAADLSHIETR	6	LTLYDIAH(T)PGVAADLSHIETR	T	2	0.9818	0.9678	1	11.2	2	2	2	Yes	Mitochondrion matrix
P08249	Mdh2	Malate dehydrogenase, mitochondrial	matrix	NSPLVSR	1	NSPLV(S)R	S	1	0.9867	0.9536	1	19.5	6	7	2	Yes	Mitochondrion matrix
P08249	Mdh2	Malate dehydrogenase, mitochondrial	matrix	AKAGAGSATLSMAYAGAR	4	A(K)AGAGSATLSMAYAGAR	K	2	0.9998	0.999	1	17.5	5	5	2	Yes	Mitochondrion matrix
P08249	Mdh2	Malate dehydrogenase, mitochondrial	matrix	HGVYNPNK	1	HGV(Y)NPNK	Y	1	0.9883	0.9735	1	20.7	9	9	2	Yes	Mitochondrion matrix
P08249	Mdh2	Malate dehydrogenase, mitochondrial	matrix	IQEAGTEVVK	1	IQEAG(T)EVVK	T	1	0.9954	0.9895	1	20.7	9	9	2	Yes	Mitochondrion matrix
P08249	Mdh2	Malate dehydrogenase, mitochondrial	matrix	KHGVYNPNK	1	(K)HGVYNPNK	K	1	0.993	0.9839	1	20.7	9	9	2	Yes	Mitochondrion matrix
P08249	Mdh2	Malate dehydrogenase, mitochondrial	matrix	LTLYDIAHTPGVAADLSHIETR	6	LTL(Y)DIAHTPGVAADLSHIETR	Y	3	0.9993	0.9961	1	17.5	5	5	2	Yes	Mitochondrion matrix
P03930	Mtatp8	ATP synthase protein 8	inner membrane	IYLPHSLPQQ	1	I(Y)LPHSLPQQ	Y	1	0.8803	0.9822	0.8803	14.9	1	1	2	Yes	Mitochondrion membrane
Q9CQJ8	Ndufb9	NADH dehydrogenase [ubiquinone] 1 beta subcomplex subunit 9	inner membrane	ARFEEHKNEK	2	ARFEE(H)KNEK	H	1	0.8869	0.9868	0.8869	5.6	1	1	2	Yes	Mitochondrion inner membrane; Matrix side
Q9CQJ8	Ndufb9	NADH dehydrogenase [ubiquinone] 1 beta subcomplex subunit 9	inner membrane	ARFEEHKNEK	2	ARFEEHKNE(K)	K	1	0.9665	0.9954	0.9665	5.6	1	1	2	Yes	Mitochondrion inner membrane; Matrix side
Q9CQ45	Nenf	Neudesin	??	GQTPRPAERGPPVR	2	GQTPRPAE(R)GPPVR	R	2	0.9911	0.999	0.9911	8.2	1	1	1	Yes	Secreted, Extracellular space, Mitochondrion, Endoplasmic reticulum
O55126	Nipsnap2	Protein NipSnap homolog 2	outer membrane	KDAHSNLLAK	2	KDA(H)SNLLAK	H	1	0.9703	0.9968	0.9703	3.6	1	1	2	Yes	Cytoplasm, Mitochondrion outer membrane
O55126	Nipsnap2	Protein NipSnap homolog 2	outer membrane	KDAHSNLLAK	2	(K)DAHSNLLAK	K	1	0.9874	0.9983	0.9874	3.6	1	1	2	Yes	Cytoplasm, Mitochondrion outer membrane
P09103	P4hb	Protein disulfide-isomerase	transient mito-protein	EYTAGREADDIVNWLK	2	EYTAG(R)EADDIVNWLK	R	1	0.9933	0.9673	1	8.3	7	15	2	Yes	Endoplasmic reticulum, Endoplasmic reticulum lumen, Melanosome, Cell membrane, Mitochondrion
P09103	P4hb	Protein disulfide-isomerase	transient mito-protein	LAKVDATEESDLAQQYGVRGYPTIK	9	LAKVDATEESDLAQQYGV(R)GYPTIK	R	2	0.9984	0.9941	1	5.1	5	8	2	Yes	Endoplasmic reticulum, Endoplasmic reticulum lumen, Melanosome, Cell membrane, Mitochondrion
P09103	P4hb	Protein disulfide-isomerase	transient mito-protein	LAKVDATEESDLAQQYGVRGYPTIK	9	LAKVDATEESDLAQQYGVRG(Y)PTIK	Y	5	0.9925	0.9636	1	8.3	7	15	2	Yes	Endoplasmic reticulum, Endoplasmic reticulum lumen, Melanosome, Cell membrane, Mitochondrion
P09103	P4hb	Protein disulfide-isomerase	transient mito-protein	VDATEESDLAQQYGVRGYPTIK	31	VDATEESDLAQQYGV(R)GYPTIK	R	11	0.9985	0.9946	1	5.1	5	8	2	Yes	Endoplasmic reticulum, Endoplasmic reticulum lumen, Melanosome, Cell membrane, Mitochondrion
P09103	P4hb	Protein disulfide-isomerase	transient mito-protein	VDATEESDLAQQYGVRGYPTIK	31	VDATEESDLAQQYGVRG(Y)PTIK	Y	14	0.9976	0.9912	1	5.1	5	8	2	Yes	Endoplasmic reticulum, Endoplasmic reticulum lumen, Melanosome, Cell membrane, Mitochondrion
P09103	P4hb	Protein disulfide-isomerase	transient mito-protein	VDATEESDLAQQYGVRGYPTIKF	1	VDATEESDLAQQYGV(R)GYPTIKF	R	1	0.9998	0.999	1	8.3	7	15	1	Yes	Endoplasmic reticulum, Endoplasmic reticulum lumen, Melanosome, Cell membrane, Mitochondrion
P09103	P4hb	Protein disulfide-isomerase	transient mito-protein	EYTAGREADDIVNWLK	2	EYTAGREA(D)DIVNWLK	D	1	0.9952	0.9778	1	8.3	8	14	2	Yes	Endoplasmic reticulum, Endoplasmic reticulum lumen, Melanosome, Cell membrane, Mitochondrion
P09103	P4hb	Protein disulfide-isomerase	transient mito-protein	LAKVDATEESDLAQQYGVRGYPTIK	9	LAKVDATEESDLAQQ(Y)GVRGYPTIK	Y	1	0.9974	0.9854	1	5.1	6	7	2	Yes	Endoplasmic reticulum, Endoplasmic reticulum lumen, Melanosome, Cell membrane, Mitochondrion
P09103	P4hb	Protein disulfide-isomerase	transient mito-protein	LAKVDATEESDLAQQYGVRGYPTIK	9	LAKVDAT(E)ESDLAQQYGVRGYPTIK	E	1	0.9923	0.9651	1	8.3	8	14	2	Yes	Endoplasmic reticulum, Endoplasmic reticulum lumen, Melanosome, Cell membrane, Mitochondrion
P09103	P4hb	Protein disulfide-isomerase	transient mito-protein	VDATEESDLAQQYGVRGYPTIK	31	VDATEESDLAQQ(Y)GVRGYPTIK	Y	6	0.9986	0.9919	1	5.1	6	7	2	Yes	Endoplasmic reticulum, Endoplasmic reticulum lumen, Melanosome, Cell membrane, Mitochondrion
Q99LX0	Park7	Protein/nucleic acid deglycase DJ-1	intermembrane space	KGLIAAICAGPTALLAHEVGFGCK	6	KGLIAAI(C)AGPTALLAHEVGFGCK	C	6	0.9893	0.9742	1	34.4	3	3	2	Yes	Cell membrane, Cytoplasm, Membrane raft, Nucleus, Mitochondrion, Endoplasmic reticulum
Q99MN9	Pccb	Propionyl-CoA carboxylase beta chain, mitochondrial	matrix	KVHRPWRK	1	KV(H)RPWRK	H	1	0.9485	0.994	0.9485	1.5	1	1	2	Yes	Mitochondrion matrix
P35486	Pdha1	Pyruvate dehydrogenase E1 component subunit alpha, somatic form, mitochondrial	matrix	SKSDPIMLLK	1	S(K)SDPIMLLK	K	1	0.9851	0.9213	1	6.4	3	3	2	Yes	Mitochondrion matrix
P35486	Pdha1	Pyruvate dehydrogenase E1 component subunit alpha, somatic form, mitochondrial	matrix	SKSDPIMLLKDR	1	SK(S)DPIMLLKDR	S	1	0.9998	0.999	1	6.4	3	3	2	Yes	Mitochondrion matrix
Q8BKZ9	Pdhx	Pyruvate dehydrogenase protein X component, mitochondrial	matrix	DVSAPPPVSKPPAPTQPSPQPQIPCPAR	2	DVSAPPPVSKPPAPTQPSPQPQIP(C)PAR	C	1	0.9925	0.997	0.9996	7	2	2	2	Yes	Mitochondrion matrix
Q8BKZ9	Pdhx	Pyruvate dehydrogenase protein X component, mitochondrial	matrix	DVSAPPPVSKPPAPTQPSPQPQIPCPAR	2	DVSAPPPVS(K)PPAPTQPSPQPQIPCPAR	K	1	0.8583	0.9237	0.9997	7	2	2	2	Yes	Mitochondrion matrix
P67778	Phb	Prohibitin	inner membrane	KLEAAEDIAYQLSRSR	7	KLEAAEDIAYQLS(R)SR	R	4	0.9944	0.9988	0.9944	5.9	1	1	2	Yes	Mitochondrion inner membrane, Nucleus, Cell membrane, Cytoplasm
P67778	Phb	Prohibitin	inner membrane	KLEAAEDIAYQLSRSR	7	KLEAAEDIAYQL(S)RSR	S	3	0.9867	0.9972	0.9867	5.9	1	1	2	Yes	Mitochondrion inner membrane, Nucleus, Cell membrane, Cytoplasm
Q9Z2Y8	Plpbp	Pyridoxal phosphate homeostasis protein	??	RPRDLPAIQPR	6	RP(R)DLPAIQPR	R	6	0.9911	0.999	0.9911	4	1	1	2	Yes	Cytoplasm, Mitochondrion
Q6NVE9	Pptc7	Protein phosphatase PTC7 homolog	matrix	GACYGDDACFVAR	3	GA(C)YGDDACFVAR	C	3	0.9803	0.9979	0.9803	4.2	1	1	2	Yes	Mitochondrion matrix
Q6NVE9	Pptc7	Protein phosphatase PTC7 homolog	matrix	KGACYGDDACFVAR	2	KGA(C)YGDDACFVAR	C	1	0.9911	0.999	0.9911	4.5	1	1	2	Yes	Mitochondrion matrix
Q6NVE9	Pptc7	Protein phosphatase PTC7 homolog	matrix	KGACYGDDACFVAR	2	(K)GACYGDDACFVAR	K	1	0.9782	0.992	0.9999	4.5	2	2	2	Yes	Mitochondrion matrix
Q8BP92	Rcn2	Reticulocalbin-2	??	SKAEELHYPQGEHRADYDR	1	SKAEELHYPQGEH(R)ADYDR	R	1	0.8446	0.9598	0.8446	5.9	1	1	1	Yes	Endoplasmic reticulum lumen, Mitochondrion
Q9CR62	Slc25a11	Mitochondrial 2-oxoglutarate/malate carrier protein	inner membrane	AATASPGAGRMDGKPR	19	AATASPGAG(R)MDGKPR	R	14	0.9229	0.9908	0.9229	5.1	1	1	2	Yes	Mitochondrion inner membrane
Q9CR62	Slc25a11	Mitochondrial 2-oxoglutarate/malate carrier protein	inner membrane	AATASPGAGRMDGKPR	19	AATASPGAGRM(D)GKPR	D	2	0.9995	0.998	1	5.1	3	3	2	Yes	Mitochondrion inner membrane
Q9CR62	Slc25a11	Mitochondrial 2-oxoglutarate/malate carrier protein	inner membrane	AATASPGAGRMDGKPR	19	AATA(S)PGAGRMDGKPR	S	3	0.9989	0.9949	1	5.1	3	4	2	Yes	Mitochondrion inner membrane
Q8BH59	Slc25a12	Calcium-binding mitochondrial carrier protein Aralar1	inner membrane	SRIADLPPANPDHIGGYR	2	S(R)IADLPPANPDHIGGYR	R	2	0.9952	0.999	0.9952	2.7	1	4	2	Yes	Mitochondrion inner membrane
P48962	Slc25a4	ADP/ATP translocase 1	inner membrane	QIFLGGVDRHK	1	QIFLGGVD(R)HK	R	1	0.9964	0.9989	0.9964	3.7	1	1	2	Yes	Mitochondrion inner membrane
Q9WUM5	Suclg1	Succinate--CoA ligase [ADP/GDP-forming] subunit alpha, mitochondrial	matrix	KHIYIDK	5	(K)HIYIDK	K	5	0.9974	0.9936	1	11	3	3	2	Yes	Mitochondrion
Q9WUM5	Suclg1	Succinate--CoA ligase [ADP/GDP-forming] subunit alpha, mitochondrial	matrix	KHIYIDKNTK	2	K(H)IYIDKNTK	H	1	0.9996	0.999	1	11	3	3	2	Yes	Mitochondrion
Q9WUM5	Suclg1	Succinate--CoA ligase [ADP/GDP-forming] subunit alpha, mitochondrial	matrix	KHIYIDKNTK	2	(K)HIYIDKNTK	K	1	0.9998	0.999	1	11	2	2	2	Yes	Mitochondrion
Q9D880	Timm50	Mitochondrial import inner membrane translocase subunit TIM50	inner membrane	SNRQGLSFGSLASR	3	SN(R)QGLSFGSLASR	R	2	0.9996	0.999	1	4	2	2	2	Yes	Mitochondrion inner membrane
Q9D880	Timm50	Mitochondrial import inner membrane translocase subunit TIM50	inner membrane	SNRQGLSFGSLASR	3	(S)NRQGLSFGSLASR	S	1	0.9996	0.999	1	4	2	2	2	Yes	Mitochondrion inner membrane
Q8BPE4	Tmem177	Transmembrane protein 177	inner membrane	ATVSPGRF	1	ATVSPG(R)F	R	1	0.9573	0.9905	0.9573	2.6	1	1	2	Yes	Mitochondrion inner membrane
P17751	Tpi1	Triosephosphate isomerase	transient mito-protein	KKCLGELICTLNAANVPAGTEVVCAPPTAYIDFAR	9	KK(C)LGELICTLNAANVPAGTEVVCAPPTAYIDFAR	C	3	0.994	0.9784	1	30.4	8	9	2	Yes	Cytoplasm, Mitochondrion
P17751	Tpi1	Triosephosphate isomerase	transient mito-protein	KKCLGELICTLNAANVPAGTEVVCAPPTAYIDFAR	9	K(K)CLGELICTLNAANVPAGTEVVCAPPTAYIDFAR	K	1	0.9892	0.9595	1	21.1	3	4	2	Yes	Cytoplasm, Mitochondrion
P17751	Tpi1	Triosephosphate isomerase	transient mito-protein	KKCLGELICTLNAANVPAGTEVVCAPPTAYIDFAR	9	KKCLGELIC(T)LNAANVPAGTEVVCAPPTAYIDFAR	T	2	0.9958	0.9765	1	25.4	7	8	2	Yes	Cytoplasm, Mitochondrion
P17751	Tpi1	Triosephosphate isomerase	transient mito-protein	KKCLGELICTLNAANVPAGTEVVCAPPTAYIDFAR	9	KKCLG(E)LICTLNAANVPAGTEVVCAPPTAYIDFAR	E	1	0.99	0.9085	1	20.7	5	5	2	Yes	Cytoplasm, Mitochondrion
P17751	Tpi1	Triosephosphate isomerase	transient mito-protein	KKCLGELICTLNAANVPAGTEVVCAPPTAYIDFAR	9	KKCLGELICTLNAANVPAGT(E)VVCAPPTAYIDFAR	E	1	0.9878	0.8904	1	20.7	5	5	2	Yes	Cytoplasm, Mitochondrion
P17751	Tpi1	Triosephosphate isomerase	transient mito-protein	KKCLGELICTLNAANVPAGTEVVCAPPTAYIDFAR	9	KKCLGELICTLNAANVPAG(T)EVVCAPPTAYIDFAR	T	1	0.9934	0.9848	1	56.9	13	14	2	Yes	Cytoplasm, Mitochondrion
P17751	Tpi1	Triosephosphate isomerase	transient mito-protein	SNVNDGVAQSTR	3	(S)NVNDGVAQSTR	S	2	0.9997	0.999	1	8.7	2	2	2	Yes	Cytoplasm, Mitochondrion
P17751	Tpi1	Triosephosphate isomerase	transient mito-protein	SNVNDGVAQSTR	3	SNVN(D)GVAQSTR	D	1	0.9924	0.9982	0.9924	4	1	1	2	Yes	Cytoplasm, Mitochondrion
Q8K2T4	Uqcc3	Ubiquinol-cytochrome-c reductase complex assembly factor 3	inner membrane	RNWTVSGDGR	3	(R)NWTVSGDGR	R	3	0.9905	0.998	0.9905	11.2	1	1	2	Yes	Mitochondrion inner membrane
Q9CZ13	Uqcrc1	Cytochrome b-c1 complex subunit 1, mitochondrial	inner membrane	HLSSVSR	4	(H)LSSVSR	H	4	0.9633	0.9921	0.9633	1.5	1	1	2	Yes	Mitochondrion inner membrane ; Matrix side
Q9CR68	Uqcrfs1	Cytochrome b-c1 complex subunit Rieske, mitochondrial	inner membrane	RAEVLDSTKSSK	1	RAEVL(D)STKSSK	D	1	0.6048	0.794	0.999	13.5	2	2	2	Yes	Mitochondrion inner membrane
